# Supplementary material for: Unveiling the complete genome sequence of Alicyclobacillus acidoterrestris DSM 3922T, a taint-producing strain
Source: G3 (Bethesda). 2022 Oct 14;12(12):jkac225. doi: 10.1093/g3journal/jkac225 (PMC9713406; doi:10.1093/g3journal/jkac225)
Supplement: jkac225_Supplementary_Material_Tables_S5_S6_S7_and_S8 [file jkac225_supplementary_material_tables_s5_s6_s7_and_s8.xlsx]

## Sheet: Table S5
Table S5 - KEGG numbers obtained from BLASTKOALA database, considering all proteins identified in A. acidoterrestris DSM 3922T genome.
protein	KO number	product	#	KO 2	#2	Sequence
pgaptmp_001034			114	K00001	92	Chromosome
pgaptmp_003489			107	K00001	87	Chromosome
pgaptmp_000149	K00008	SORD, gutB; L-iditol 2-dehydrogenase [EC:1.1.1.14]	52		22	Chromosome
pgaptmp_001752			11	K00010	2	Chromosome
pgaptmp_000201			13	K00012	1	Chromosome
pgaptmp_001536			2	K00012	1	Chromosome
pgaptmp_000619			68	K00059	10	Chromosome
pgaptmp_003686	K10780	fabL; enoyl-[acyl-carrier protein] reductase III [EC:1.3.1.104]	110		11	Chromosome
pgaptmp_003576	K22024	pdxA2; 4-phospho-D-threonate 3-dehydrogenase / 4-phospho-D-erythronate 3-dehydrogenase [EC:1.1.1.408 1.1.1.409]	192		15	Chromosome
pgaptmp_002074			7	K00104	1	Chromosome
pgaptmp_002391			10	K00104	1	Chromosome
pgaptmp_002433			2	K00117	1	Chromosome
pgaptmp_003095			1	K00128	1	Chromosome
pgaptmp_003084			3	K00135	1	Chromosome
pgaptmp_003771	K00128	ALDH; aldehyde dehydrogenase (NAD+) [EC:1.2.1.3]	351		41	Chromosome
pgaptmp_003078			4	K00163	1	Chromosome
pgaptmp_003600			3	K00167	1	Chromosome
pgaptmp_002214			5	K00172	1	Chromosome
pgaptmp_002315	K04517	tyrA2; prephenate dehydrogenase [EC:1.3.1.12]	31		5	Chromosome
pgaptmp_000968			13	K00281	1	Chromosome
pgaptmp_003020			1	K00285	1	Chromosome
pgaptmp_002893			29	K00290	1	Chromosome
pgaptmp_000091			2	K00315	1	Chromosome
pgaptmp_004126			2	K00322	1	Chromosome
pgaptmp_003158			17	K00325	1	Chromosome
pgaptmp_001260			1	K00341	1	Chromosome
pgaptmp_000842			65	K00344	49	Chromosome
pgaptmp_003065			2	K00350	1	Chromosome
pgaptmp_003373			13	K00371	1	Chromosome
pgaptmp_002997			3	K00380	1	Chromosome
pgaptmp_000028			3	K00381	1	Chromosome
pgaptmp_003863			46	K00387	14	Chromosome
pgaptmp_002709			4	K00404	1	Chromosome
pgaptmp_002138			7	K00404	1	Chromosome
pgaptmp_002227			19	K00405	1	Chromosome
pgaptmp_003329			13	K00410	1	Chromosome
pgaptmp_001406			29	K00412	1	Chromosome
pgaptmp_003760			27	K00426	1	Chromosome
pgaptmp_003377			4	K00433	2	Chromosome
pgaptmp_002982			5	K00453	1	Chromosome
pgaptmp_003107			26	K00540	1	Chromosome
pgaptmp_003779			22	K00554	1	Chromosome
pgaptmp_000747			6	K00566	1	Chromosome
pgaptmp_001518			1	K00575	1	Chromosome
pgaptmp_000977			59	K00588	17	Chromosome
pgaptmp_002844			2	K00604	1	Chromosome
pgaptmp_003804			233	K00626	25	Chromosome
pgaptmp_003785			2	K00634	1	Chromosome
pgaptmp_002200			10	K00635	1	Chromosome
pgaptmp_003010			1	K00635	1	Chromosome
pgaptmp_003818			1	K00641	1	Chromosome
pgaptmp_000186			2	K00645	1	Chromosome
pgaptmp_002972			2	K00648	1	Chromosome
pgaptmp_000859			54	K00666	4	Chromosome
pgaptmp_002283			19	K00666	1	Chromosome
pgaptmp_002711			18	K00681	1	Chromosome
pgaptmp_003735			20	K00721	1	Chromosome
pgaptmp_003332			18	K00721	1	Chromosome
pgaptmp_003913			4	K00721	1	Chromosome
pgaptmp_003390			43	K00754	11	Chromosome
pgaptmp_001263			67	K00754	6	Chromosome
pgaptmp_001274			18	K00754	1	Chromosome
pgaptmp_002496			8	K00754	1	Chromosome
pgaptmp_001071	K01489	cdd, CDA; cytidine deaminase [EC:3.5.4.5]	66		1	Chromosome
pgaptmp_002719	K04719	bluB; 5,6-dimethylbenzimidazole synthase [EC:1.13.11.79]	138		5	Chromosome
pgaptmp_003297			2	K00773	1	Chromosome
pgaptmp_000491			5	K00789	1	Chromosome
pgaptmp_002228			35	K00798	1	Chromosome
pgaptmp_003934			52	K00799	1	Chromosome
pgaptmp_000403			8	K00812	1	Chromosome
pgaptmp_003372			6	K00812	1	Chromosome
pgaptmp_002098			4	K00817	1	Chromosome
pgaptmp_004142			14	K00819	1	Chromosome
pgaptmp_002456	K06397	spoIIIAH; stage III sporulation protein AH	19		1	Chromosome
pgaptmp_001379			7	K00820	1	Chromosome
pgaptmp_003425			1	K00821	1	Chromosome
pgaptmp_002579			2	K00833	1	Chromosome
pgaptmp_003929			462	K00853	56	Chromosome
pgaptmp_001676			1	K00857	1	Chromosome
pgaptmp_002952			5	K00859	2	Chromosome
pgaptmp_002602			2	K00865	1	Chromosome
pgaptmp_003667			2	K00878	1	Chromosome
pgaptmp_002908	K00901	dgkA, DGK; diacylglycerol kinase (ATP) [EC:2.7.1.107]	16		4	Chromosome
pgaptmp_001412	K00882	fruK; 1-phosphofructokinase [EC:2.7.1.56]	84		4	Chromosome
pgaptmp_001076	K01803	TPI, tpiA; triosephosphate isomerase (TIM) [EC:5.3.1.1]	119		5	Chromosome
pgaptmp_001363	K00860	cysC; adenylylsulfate kinase [EC:2.7.1.25]	103		4	Chromosome
pgaptmp_001275	K00860	cysC; adenylylsulfate kinase [EC:2.7.1.25]	80		2	Chromosome
pgaptmp_002991			2	K00963	1	Chromosome
pgaptmp_000810	K16881	K16881; mannose-1-phosphate guanylyltransferase / phosphomannomutase [EC:2.7.7.13 5.4.2.8]	35		7	Chromosome
pgaptmp_000053			3	K00969	1	Chromosome
pgaptmp_000410			3	K00969	1	Chromosome
pgaptmp_000418			3	K00969	1	Chromosome
pgaptmp_000464			6	K00969	1	Chromosome
pgaptmp_000479			3	K00969	1	Chromosome
pgaptmp_001119			3	K00969	1	Chromosome
pgaptmp_002780			3	K00969	1	Chromosome
pgaptmp_003174			3	K00969	1	Chromosome
pgaptmp_000090			19	K00971	1	Chromosome
pgaptmp_002928			5	K00981	1	Chromosome
pgaptmp_002523	K02428	rdgB; XTP/dITP diphosphohydrolase [EC:3.6.1.66]	77		4	Chromosome
pgaptmp_001498			25	K01009	19	Chromosome
pgaptmp_001064			2	K01026	1	Chromosome
pgaptmp_000756			17	K01040	1	Chromosome
pgaptmp_002270			5	K01046	1	Chromosome
pgaptmp_003378			17	K01055	2	Chromosome
pgaptmp_003063			2	K01066	1	Chromosome
pgaptmp_002862			55	K01069	5	Chromosome
pgaptmp_000057			2	K01091	1	Chromosome
pgaptmp_001307			82	K01095	9	Chromosome
pgaptmp_002743			19	K01115	2	Chromosome
pgaptmp_002556			28	K01115	1	Chromosome
pgaptmp_001502			15	K01115	1	Chromosome
pgaptmp_002567			9	K01115	1	Chromosome
pgaptmp_000800			71	K01126	2	Chromosome
pgaptmp_003438			9	K01126	1	Chromosome
pgaptmp_000102			36	K01133	17	Chromosome
pgaptmp_000435			3	K01153	1	Chromosome
pgaptmp_000392			10	K01153	1	Chromosome
pgaptmp_001702			3	K01174	1	Chromosome
pgaptmp_004123			7	K01175	3	Chromosome
pgaptmp_002385			13	K01193	1	Chromosome
pgaptmp_001736			8	K01207	1	Chromosome
pgaptmp_002203			8	K01236	1	Chromosome
pgaptmp_002651			14	K01255	1	Chromosome
pgaptmp_003635			2	K01256	1	Chromosome
pgaptmp_002547			3	K01262	1	Chromosome
pgaptmp_001407			69	K01271	22	Chromosome
pgaptmp_003184	K07258	dacC, dacA, dacD; serine-type D-Ala-D-Ala carboxypeptidase (penicillin-binding protein 5/6) [EC:3.4.16.4]	38		10	Chromosome
pgaptmp_001124			50	K01286	24	Chromosome
pgaptmp_001182			9	K01354	1	Chromosome
pgaptmp_003644			7	K01356	1	Chromosome
pgaptmp_000024			18	K01356	1	Chromosome
pgaptmp_003722			5	K01409	1	Chromosome
pgaptmp_001369			3	K01449	1	Chromosome
pgaptmp_003340			1	K01449	1	Chromosome
pgaptmp_000723			16	K01449	1	Chromosome
pgaptmp_000540			15	K01463	1	Chromosome
pgaptmp_002683	K06015	E3.5.1.81; N-acyl-D-amino-acid deacylase [EC:3.5.1.81]	178		19	Chromosome
pgaptmp_004129			10	K01474	1	Chromosome
pgaptmp_003290			6	K01485	2	Chromosome
pgaptmp_003460			3	K01491	1	Chromosome
pgaptmp_000541			2	K01500	1	Chromosome
pgaptmp_001508	K07058	K07058; membrane protein	42		1	Chromosome
pgaptmp_002126			2	K01537	1	Chromosome
pgaptmp_000243			50	K01585	41	Chromosome
pgaptmp_003694			1	K01585	1	Chromosome
pgaptmp_000655			6	K01586	1	Chromosome
pgaptmp_003015			1	K01590	1	Chromosome
pgaptmp_000863			57	K01593	7	Chromosome
pgaptmp_001220			7	K01595		Chromosome
pgaptmp_003601			2	K01599	1	Chromosome
pgaptmp_000280			7	K01599	1	Chromosome
pgaptmp_000987			3	K01602	1	Chromosome
pgaptmp_001599	K02626	pdaD; arginine decarboxylase [EC:4.1.1.19]	29		1	Chromosome
pgaptmp_003341			1	K01613	1	Chromosome
pgaptmp_000922			14	K01620	1	Chromosome
pgaptmp_002957			1	K01626	1	Chromosome
pgaptmp_001480			1	K01628	1	Chromosome
pgaptmp_003062			1	K01649	1	Chromosome
pgaptmp_002040			3	K01649	1	Chromosome
pgaptmp_003082			1	K01653	1	Chromosome
pgaptmp_002258			5	K01658	1	Chromosome
pgaptmp_003387			10	K01674	1	Chromosome
pgaptmp_003353			6	K01679	1	Chromosome
pgaptmp_002995			1	K01712	1	Chromosome
pgaptmp_003814			68	K01715	53	Chromosome
pgaptmp_001476			4	K01720	1	Chromosome
pgaptmp_002876			16	K01733	1	Chromosome
pgaptmp_001558	K01679	E4.2.1.2B, fumC, FH; fumarate hydratase, class II [EC:4.2.1.2]	99		61	Chromosome
pgaptmp_003055			5	K01752	1	Chromosome
pgaptmp_000387			31	K01759	7	Chromosome
pgaptmp_000019			12	K01782	2	Chromosome
pgaptmp_000694			1	K01784	1	Chromosome
pgaptmp_003056			8	K01791	1	Chromosome
pgaptmp_003147			54	K01802	12	Chromosome
pgaptmp_000564	K20201	ywlE; protein arginine phosphatase [EC:3.9.1.2]	67		2	Chromosome
pgaptmp_003011			3	K01808	1	Chromosome
pgaptmp_002644			19	K01810	1	Chromosome
pgaptmp_002541			10	K01839	1	Chromosome
pgaptmp_000515			10	K01847	1	Chromosome
pgaptmp_002633	K02552	menF; menaquinone-specific isochorismate synthase [EC:5.4.4.2]	107		18	Chromosome
pgaptmp_003045			1	K01854	1	Chromosome
pgaptmp_002977			4	K01866	1	Chromosome
pgaptmp_002549			6	K01869	1	Chromosome
pgaptmp_003059			21	K01870	1	Chromosome
pgaptmp_002181			2	K01883	1	Chromosome
pgaptmp_002540	K09698	gltX; nondiscriminating glutamyl-tRNA synthetase [EC:6.1.1.24]	210		52	Chromosome
pgaptmp_003070			3	K01887	1	Chromosome
pgaptmp_002199			9	K01893	1	Chromosome
pgaptmp_003983	K22133	AAE3; oxalate---CoA ligase [EC:6.2.1.8]	81		36	Chromosome
pgaptmp_001969			7	K01897	1	Chromosome
pgaptmp_003701			2	K01912	1	Chromosome
pgaptmp_002072			9	K01915	1	Chromosome
pgaptmp_000398			1	K01916	1	Chromosome
pgaptmp_000229			21	K01929	1	Chromosome
pgaptmp_003299			9	K01951	1	Chromosome
pgaptmp_000813			1	K01956	1	Chromosome
pgaptmp_001361			6	K01960	1	Chromosome
pgaptmp_003370			19	K01972	1	Chromosome
pgaptmp_002788	K16921	ytrB; acetoin utilization transport system ATP-binding protein	56		23	Chromosome
pgaptmp_003012			1	K01990	1	Chromosome
pgaptmp_000497			2	K01990	1	Chromosome
pgaptmp_001563			2	K01992	1	Chromosome
pgaptmp_000792			11	K01995	1	Chromosome
pgaptmp_001256			2	K01996	1	Chromosome
pgaptmp_003639			5	K01997	1	Chromosome
pgaptmp_001991			3	K01998	1	Chromosome
pgaptmp_000746			33	K01999	1	Chromosome
pgaptmp_003088			1	K02003	1	Chromosome
pgaptmp_002362			3	K02003/K02004	1	Chromosome
pgaptmp_000628			7	K02005	5	Chromosome
pgaptmp_002716	K25028	btuD; cobalamin transport system ATP-binding protein [EC:7.6.2.8]	28		18	Chromosome
pgaptmp_001569			18	K02013	1	Chromosome
pgaptmp_002557			6	K02014	1	Chromosome
pgaptmp_000812			2	K02015	1	Chromosome
pgaptmp_001859			7	K02016	1	Chromosome
pgaptmp_001027	K15496	wtpB; molybdate/tungstate transport system permease protein	44		8	Chromosome
pgaptmp_002092			10	K02019	1	Chromosome
pgaptmp_001724			22	K02026	1	Chromosome
pgaptmp_003962	K02034	ABC.PE.P1; peptide/nickel transport system permease protein	138		6	Chromosome
pgaptmp_003969	K02034	ABC.PE.P1; peptide/nickel transport system permease protein	138		6	Chromosome
pgaptmp_000394			14	K02035	1	Chromosome
pgaptmp_002194			7	K02035	1	Chromosome
pgaptmp_003366			13	K02035	1	Chromosome
pgaptmp_002627	K02038	pstA; phosphate transport system permease protein	129		6	Chromosome
pgaptmp_002795			9	K02038	1	Chromosome
pgaptmp_003067			9	K02040	1	Chromosome
pgaptmp_001484	K15553	ssuA; sulfonate transport system substrate-binding protein	71		4	Chromosome
pgaptmp_002174	K02010	afuC, fbpC; iron(III) transport system ATP-binding protein [EC:7.2.2.7]	48		28	Chromosome
pgaptmp_003790			3	K02052	1	Chromosome
pgaptmp_001100	K10441	rbsA; ribose transport system ATP-binding protein [EC:7.5.2.7]	151		17	Chromosome
pgaptmp_000042			2	K02057	1	Chromosome
pgaptmp_003260			2	K02063	1	Chromosome
pgaptmp_001851			14	K02069	1	Chromosome
pgaptmp_002182			1	K02073	1	Chromosome
pgaptmp_000925			6	K02073	1	Chromosome
pgaptmp_000717			3	K02075	1	Chromosome
pgaptmp_000444			3	K02086	2	Chromosome
pgaptmp_000853			46	K02099	2	Chromosome
pgaptmp_003611			19	K02099	2	Chromosome
pgaptmp_001601			2	K02108	1	Chromosome
pgaptmp_003335			2	K02116	1	Chromosome
pgaptmp_000990			2	K02116	1	Chromosome
pgaptmp_000421			2	K02167	1	Chromosome
pgaptmp_001389			7	K02172	1	Chromosome
pgaptmp_002596			5	K02172	1	Chromosome
pgaptmp_001681			15	K02172	1	Chromosome
pgaptmp_003599			29	K02172	1	Chromosome
pgaptmp_002171			7	K02199	1	Chromosome
pgaptmp_002234			3	K02200	1	Chromosome
pgaptmp_003085			3	K02200	1	Chromosome
pgaptmp_003226			6	K02204	3	Chromosome
pgaptmp_001619			10	K02204	1	Chromosome
pgaptmp_001793			18	K02227	1	Chromosome
pgaptmp_000671			8	K02230	1	Chromosome
pgaptmp_003909			20	K02242	6	Chromosome
pgaptmp_002475			3	K02249	1	Chromosome
pgaptmp_002618			7	K02275	1	Chromosome
pgaptmp_001589			5	K02275	1	Chromosome
pgaptmp_001804			1	K02291	1	Chromosome
pgaptmp_004086			10	K02297	1	Chromosome
pgaptmp_003728	K24866	sirC; precorrin-2 dehydrogenase [EC:1.3.1.76]	37		4	Chromosome
pgaptmp_000661	K13542	cobA-hemD; uroporphyrinogen III methyltransferase / synthase [EC:2.1.1.107 4.2.1.75]	42		42	Chromosome
pgaptmp_002016			1	K02314	1	Chromosome
pgaptmp_002473	K11144	dnaI; primosomal protein DnaI	23		7	Chromosome
pgaptmp_001586	K14162	dnaE2; error-prone DNA polymerase [EC:2.7.7.7]	356		71	Chromosome
pgaptmp_003009			5	K02340	1	Chromosome
pgaptmp_003030			9	K02342	1	Chromosome
pgaptmp_000802	K03752	mobA; molybdenum cofactor guanylyltransferase [EC:2.7.7.77]	19		1	Chromosome
pgaptmp_002017			7	K02383	2	Chromosome
pgaptmp_001975	K04061	flhB2; flagellar biosynthesis protein	34		1	Chromosome
pgaptmp_003707			2	K02411	1	Chromosome
pgaptmp_003352			7	K02426	1	Chromosome
pgaptmp_003253			33	K02429	3	Chromosome
pgaptmp_000502			70	K02450	16	Chromosome
pgaptmp_000735			3	K02456	1	Chromosome
pgaptmp_002478			4	K02456	2	Chromosome
pgaptmp_002476			3	K02459	1	Chromosome
pgaptmp_002765			4	K02459	1	Chromosome
pgaptmp_001450			27	K02475	27	Chromosome
pgaptmp_004077			83	K02479	6	Chromosome
pgaptmp_003666	K06434	tlp; small acid-soluble spore protein (thioredoxin-like protein)	18		1	Chromosome
pgaptmp_002572			4	K02484	1	Chromosome
pgaptmp_003209			33	K02488	6	Chromosome
pgaptmp_000986			10	K02488	2	Chromosome
pgaptmp_002337			8	K02488	4	Chromosome
pgaptmp_002365			7	K02488	1	Chromosome
pgaptmp_002128			22	K02491	22	Chromosome
pgaptmp_002690			9	K02491	2	Chromosome
pgaptmp_002693			6	K02491	1	Chromosome
pgaptmp_000440			3	K02491	2	Chromosome
pgaptmp_001852			1	K02494	1	Chromosome
pgaptmp_003560			41	K02495	1	Chromosome
pgaptmp_000580			10	K02510	1	Chromosome
pgaptmp_002698			2	K02511	1	Chromosome
pgaptmp_002964			6	K02529	1	Chromosome
pgaptmp_003419			2	K02529	1	Chromosome
pgaptmp_000190			3	K02536	1	Chromosome
pgaptmp_002137			16	K02548	1	Chromosome
pgaptmp_001795			10	K02549	1	Chromosome
pgaptmp_002213			16	K02554	1	Chromosome
pgaptmp_002770			2	K02564	1	Chromosome
pgaptmp_000532			3	K02564	2	Chromosome
pgaptmp_000203			103	K02565	35	Chromosome
pgaptmp_000107			40	K02565	18	Chromosome
pgaptmp_003608			102	K02565	11	Chromosome
pgaptmp_001330			1	K02601	1	Chromosome
pgaptmp_002481	K02454	gspE; general secretion pathway protein E [EC:7.4.2.8]	22		18	Chromosome
pgaptmp_001197			14	K02656	1	Chromosome
pgaptmp_002295			4	K02656	1	Chromosome
pgaptmp_000738	K02662	pilM; type IV pilus assembly protein PilM	36		1	Chromosome
pgaptmp_000740			6	K02664	4	Chromosome
pgaptmp_002196			5	K02665	1	Chromosome
pgaptmp_000736			4	K02672	1	Chromosome
pgaptmp_001368			3	K02679	1	Chromosome
pgaptmp_003678			31	K02688	27	Chromosome
pgaptmp_000023			11	K02742	1	Chromosome
pgaptmp_000429			1	K02744	1	Chromosome
pgaptmp_000212			6	K02768	1	Chromosome
pgaptmp_002256	K11184	chr, crh; catabolite repression HPr-like protein	25		21	Chromosome
pgaptmp_000904	K11184	chr, crh; catabolite repression HPr-like protein	58		7	Chromosome
pgaptmp_003500	K02793	manXa; mannose PTS system EIIA component [EC:2.7.1.191]	27		8	Chromosome
pgaptmp_003499			15	K02794	13	Chromosome
pgaptmp_001410	K02768	fruB; fructose PTS system EIIA component [EC:2.7.1.202]	18		8	Chromosome
pgaptmp_003451	K02275	coxB, ctaC; cytochrome c oxidase subunit II [EC:7.1.1.9]	16		1	Chromosome
pgaptmp_002123	K02300	cyoD; cytochrome o ubiquinol oxidase subunit IV	16		5	Chromosome
pgaptmp_002975			14	K02838	1	Chromosome
pgaptmp_003633			2	K02851	1	Chromosome
pgaptmp_001692			2	K02860	1	Chromosome
pgaptmp_000356			14	K02875	7	Chromosome
pgaptmp_002990			2	K02887	1	Chromosome
pgaptmp_000269			13	K02888	1	Chromosome
pgaptmp_001058			1	K02906	1	Chromosome
pgaptmp_002477			3	K02933	1	Chromosome
pgaptmp_003042			11	K02945	1	Chromosome
pgaptmp_000508			9	K03048	1	Chromosome
pgaptmp_004136			4	K03070	1	Chromosome
pgaptmp_003604			17	K03072	1	Chromosome
pgaptmp_003007			2	K03073	1	Chromosome
pgaptmp_002506			11	K03073	1	Chromosome
pgaptmp_001575			2	K03075	1	Chromosome
pgaptmp_000857			160	K03079	19	Chromosome
pgaptmp_004005			19	K03088	11	Chromosome
pgaptmp_001534			28	K03088	14	Chromosome
pgaptmp_002650			17	K03088	10	Chromosome
pgaptmp_003702			13	K03088	6	Chromosome
pgaptmp_003397			4	K03088	1	Chromosome
pgaptmp_002762			2	K03088	2	Chromosome
pgaptmp_000593			7	K03091	2	Chromosome
pgaptmp_003001			1	K03091	1	Chromosome
pgaptmp_000482			4	K03091	1	Chromosome
pgaptmp_003780			6	K03105	1	Chromosome
pgaptmp_000031			1	K03106	1	Chromosome
pgaptmp_002306			6	K03110	1	Chromosome
pgaptmp_002853			2	K03110	1	Chromosome
pgaptmp_003014			3	K03113	1	Chromosome
pgaptmp_001046			6	K03118	1	Chromosome
pgaptmp_002188	K03154	thiS; sulfur carrier protein	23		2	Chromosome
pgaptmp_003016			2	K03152	1	Chromosome
pgaptmp_001623			10	K03153	3	Chromosome
pgaptmp_000083			24	K03183	1	Chromosome
pgaptmp_001633			4	K03207	1	Chromosome
pgaptmp_002014	K02411	fliH; flagellar assembly protein FliH	23		1	Chromosome
pgaptmp_002195			11	K03234	1	Chromosome
pgaptmp_000391			2	K03273	1	Chromosome
pgaptmp_003061			2	K03273	1	Chromosome
pgaptmp_000424			2	K03284	1	Chromosome
pgaptmp_000913			7	K03284	1	Chromosome
pgaptmp_000850	K08178	JEN; MFS transporter, SHS family, lactate transporter	45		17	Chromosome
pgaptmp_001173			81	K03294	22	Chromosome
pgaptmp_003109			139	K03296	109	Chromosome
pgaptmp_003263			42	K03298	6	Chromosome
pgaptmp_003331			13	K03298	5	Chromosome
pgaptmp_000174			14	K03307	1	Chromosome
pgaptmp_001041			19	K03316	1	Chromosome
pgaptmp_000772			3	K03320	1	Chromosome
pgaptmp_000184			66	K03327	33	Chromosome
pgaptmp_003116			15	K03381	1	Chromosome
pgaptmp_000533			9	K03386	1	Chromosome
pgaptmp_000616			8	K03406	2	Chromosome
pgaptmp_001050			44	K03406	1	Chromosome
pgaptmp_002530			6	K03406	1	Chromosome
pgaptmp_000555			3	K03406	1	Chromosome
pgaptmp_000036			3	K03411	1	Chromosome
pgaptmp_002992			1	K03413	1	Chromosome
pgaptmp_003003			2	K03424	1	Chromosome
pgaptmp_002434			3	K03424	1	Chromosome
pgaptmp_001639			79	K03436	4	Chromosome
pgaptmp_000094			54	K03436	10	Chromosome
pgaptmp_001325			110	K03436	14	Chromosome
pgaptmp_002967			2	K03442	1	Chromosome
pgaptmp_000608			3	K03446	2	Chromosome
pgaptmp_001985			4	K03446	2	Chromosome
pgaptmp_003336			30	K03446	1	Chromosome
pgaptmp_002699			8	K03449	1	Chromosome
pgaptmp_003195			7	K03455	6	Chromosome
pgaptmp_002734			5	K03466	1	Chromosome
pgaptmp_001637			9	K03466	1	Chromosome
pgaptmp_002988			3	K03488	1	Chromosome
pgaptmp_003076			5	K03500	1	Chromosome
pgaptmp_003002			1	K03503	1	Chromosome
pgaptmp_002840			22	K03519	17	Chromosome
pgaptmp_000390			4	K03522	1	Chromosome
pgaptmp_003351			7	K03524	1	Chromosome
pgaptmp_002100			18	K03529	1	Chromosome
pgaptmp_003871			5	K03546	1	Chromosome
pgaptmp_003234			13	K03558	5	Chromosome
pgaptmp_003900			1	K03560	1	Chromosome
pgaptmp_001701			2	K03564	1	Chromosome
pgaptmp_002968			1	K03565	1	Chromosome
pgaptmp_001255			1	K03566	1	Chromosome
pgaptmp_003379			18	K03567	1	Chromosome
pgaptmp_001117			5	K03569	1	Chromosome
pgaptmp_003354			1	K03574	1	Chromosome
pgaptmp_003395	K02005	ABC.CD.TX; HlyD family secretion protein	14		7	Chromosome
pgaptmp_000783			8	K03588	5	Chromosome
pgaptmp_000997			3	K03588	1	Chromosome
pgaptmp_004157			8	K03589	1	Chromosome
pgaptmp_001922			68	K03616	1	Chromosome
pgaptmp_002970			2	K03624	1	Chromosome
pgaptmp_002273			11	K03630	1	Chromosome
pgaptmp_001557			4	K03631	1	Chromosome
pgaptmp_002426	K21142	moaX; MoaE-MoaD fusion protein [EC:2.8.1.12]	82		3	Chromosome
pgaptmp_000591			3	K03636	1	Chromosome
pgaptmp_002960			2	K03642	1	Chromosome
pgaptmp_002422	K03801	lipB; lipoyl(octanoyl) transferase [EC:2.3.1.181]	76		2	Chromosome
pgaptmp_004107			17	K03644	1	Chromosome
pgaptmp_002878			4	K03646	2	Chromosome
pgaptmp_002560			2	K03684	1	Chromosome
pgaptmp_001801			11	K03685	1	Chromosome
pgaptmp_002994			4	K03709	1	Chromosome
pgaptmp_001144	K24967	nagR; GntR family transcriptional regulator, N-acetylglucosamine utilization regulator	30		19	Chromosome
pgaptmp_003288			3	K03710	1	Chromosome
pgaptmp_002830	K02076	zurR, zur; Fur family transcriptional regulator, zinc uptake regulator	56		3	Chromosome
pgaptmp_001359	K09825	perR; Fur family transcriptional regulator, peroxide stress response regulator	40		3	Chromosome
pgaptmp_002369			12	K03711	1	Chromosome
pgaptmp_000219			12	K03736	1	Chromosome
pgaptmp_002969			2	K03747	1	Chromosome
pgaptmp_003146			5	K03747	1	Chromosome
pgaptmp_002901			32	K03748	1	Chromosome
pgaptmp_001025			19	K03750/K07219	10	Chromosome
pgaptmp_001179			59	K03762	7	Chromosome
pgaptmp_000180	K02342	dnaQ; DNA polymerase III subunit epsilon [EC:2.7.7.7]	17		2	Chromosome
pgaptmp_001500			26	K03768	14	Chromosome
pgaptmp_002953			2	K03769	1	Chromosome
pgaptmp_000059			7	K03770	1	Chromosome
pgaptmp_002155			5	K03772	1	Chromosome
pgaptmp_002429			8	K03773	1	Chromosome
pgaptmp_001505			6	K03789	6	Chromosome
pgaptmp_003121			11	K03789	1	Chromosome
pgaptmp_002858	K00657	speG, SAT; diamine N-acetyltransferase [EC:2.3.1.57]	10		4	Chromosome
pgaptmp_003120			56	K03790	3	Chromosome
pgaptmp_000709			21	K03790	17	Chromosome
pgaptmp_003193			40	K03790	8	Chromosome
pgaptmp_001671			6	K03791	1	Chromosome
pgaptmp_001733			6	K03794	1	Chromosome
pgaptmp_003191			7	K03797	1	Chromosome
pgaptmp_001856			2	K03797	1	Chromosome
pgaptmp_002505			10	K03799	1	Chromosome
pgaptmp_001598			76	K03817	5	Chromosome
pgaptmp_002797			33	K03825	3	Chromosome
pgaptmp_002978			1	K03832	1	Chromosome
pgaptmp_001258			11	K03892	1	Chromosome
pgaptmp_001689			61	K03892	4	Chromosome
pgaptmp_001095			38	K03892	6	Chromosome
pgaptmp_000384			40	K03892	3	Chromosome
pgaptmp_003069			7	K03892	1	Chromosome
pgaptmp_001524			31	K03975	3	Chromosome
pgaptmp_002148			35	K03975	2	Chromosome
pgaptmp_002729			3	K04043	1	Chromosome
pgaptmp_002257			4	K04066	1	Chromosome
pgaptmp_002333			16	K04068	2	Chromosome
pgaptmp_001550			8	K04082	1	Chromosome
pgaptmp_003603			13	K04083	1	Chromosome
pgaptmp_000534			7	K04096	1	Chromosome
pgaptmp_002135	K06413	spoVK; stage V sporulation protein K	25		2	Chromosome
pgaptmp_000979			9	K04487	1	Chromosome
pgaptmp_003442			3	K04488	1	Chromosome
pgaptmp_003349			1	K04517	1	Chromosome
pgaptmp_001421			3	K04564	1	Chromosome
pgaptmp_001499			7	K04565	1	Chromosome
pgaptmp_001416			5	K04567	1	Chromosome
pgaptmp_000625	K06378	spoIIAA; stage II sporulation protein AA (anti-sigma F factor antagonist)	17		4	Chromosome
pgaptmp_000510	K04751	glnB; nitrogen regulatory protein P-II 1	65		7	Chromosome
pgaptmp_002006	K03733	xerC; integrase/recombinase XerC	94		6	Chromosome
pgaptmp_002180			4	K04763	1	Chromosome
pgaptmp_002440			7	K04763	1	Chromosome
pgaptmp_001887			14	K04767	9	Chromosome
pgaptmp_000415			1	K04771	1	Chromosome
pgaptmp_000470			5	K04773	1	Chromosome
pgaptmp_002131			3	K04835	1	Chromosome
pgaptmp_002250			45	K05346	34	Chromosome
pgaptmp_003113	K12555	pbp2A; penicillin-binding protein 2A [EC:2.4.1.129 3.4.16.4]	128		12	Chromosome
pgaptmp_001013	K02529	lacI, galR; LacI family transcriptional regulator	89		14	Chromosome
pgaptmp_000716	K02529	lacI, galR; LacI family transcriptional regulator	64		16	Chromosome
pgaptmp_001485			42	K05524	2	Chromosome
pgaptmp_001482			54	K05524	3	Chromosome
pgaptmp_003182			86	K05540	81	Chromosome
pgaptmp_002888			7	K05559	1	Chromosome
pgaptmp_001811			8	K05589	1	Chromosome
pgaptmp_001106			12	K05606	1	Chromosome
pgaptmp_003879			13	K05606	1	Chromosome
pgaptmp_003000			3	K05685	1	Chromosome
pgaptmp_001721			12	K05709	6	Chromosome
pgaptmp_001135			24	K05714	9	Chromosome
pgaptmp_000013			3	K05714	1	Chromosome
pgaptmp_001712			5	K05770	1	Chromosome
pgaptmp_000041			1	K05776	1	Chromosome
pgaptmp_002736			8	K05800	1	Chromosome
pgaptmp_003906			2	K05807	1	Chromosome
pgaptmp_004006	K02025	ABC.MS.P; multiple sugar transport system permease protein	69		29	Chromosome
pgaptmp_003981	K03710	K03710; GntR family transcriptional regulator	14		2	Chromosome
pgaptmp_003679	K05845	opuC; osmoprotectant transport system substrate-binding protein	62		32	Chromosome
pgaptmp_003680	K05846	opuBD; osmoprotectant transport system permease protein	135		5	Chromosome
pgaptmp_003040			1	K05846	1	Chromosome
pgaptmp_003021			3	K05878	1	Chromosome
pgaptmp_002973			5	K05879	1	Chromosome
pgaptmp_002742			4	K05898	1	Chromosome
pgaptmp_002076			4	K05916	1	Chromosome
pgaptmp_000402			22	K05916	1	Chromosome
pgaptmp_003046			2	K06015	1	Chromosome
pgaptmp_001981			17	K06075	4	Chromosome
pgaptmp_002225	K13920	pduE; propanediol dehydratase small subunit [EC:4.2.1.28]	53		11	Chromosome
pgaptmp_000073			10	K06131	7	Chromosome
pgaptmp_002955			9	K06152	1	Chromosome
pgaptmp_000711	K06180	rluD; 23S rRNA pseudouridine1911/1915/1917 synthase [EC:5.4.99.23]	120		14	Chromosome
pgaptmp_002531			2	K06178	1	Chromosome
pgaptmp_001516			1	K06189	1	Chromosome
pgaptmp_001600			3	K06191	1	Chromosome
pgaptmp_000050			1	K06195	1	Chromosome
pgaptmp_001392			1	K06201	1	Chromosome
pgaptmp_001839			45	K06204	4	Chromosome
pgaptmp_000535			10	K06213	1	Chromosome
pgaptmp_002167			18	K06213	1	Chromosome
pgaptmp_001479			8	K06213	1	Chromosome
pgaptmp_003350			6	K06218	1	Chromosome
pgaptmp_002986			19	K06223	1	Chromosome
pgaptmp_000175			16	K06223	1	Chromosome
pgaptmp_001417			4	K06281	1	Chromosome
pgaptmp_002707	K06307	yfkQ; spore germination protein	255		32	Chromosome
pgaptmp_001491			10	K06298	1	Chromosome
pgaptmp_002427			55	K06306	4	Chromosome
pgaptmp_000046			4	K06306	1	Chromosome
pgaptmp_001675	K06295	gerKA; spore germination protein KA	153		29	Chromosome
pgaptmp_002708	K06297	gerKC; spore germination protein KC	87		6	Chromosome
pgaptmp_000953	K06297	gerKC; spore germination protein KC	78		3	Chromosome
pgaptmp_001674	K06297	gerKC; spore germination protein KC	51		2	Chromosome
pgaptmp_002185	K06297	gerKC; spore germination protein KC	62		6	Chromosome
pgaptmp_002987			2	K06314	1	Chromosome
pgaptmp_003765			10	K06327	2	Chromosome
pgaptmp_003126			3	K06327	1	Chromosome
pgaptmp_003374			35	K06329	1	Chromosome
pgaptmp_000929			11	K06331	1	Chromosome
pgaptmp_001276			13	K06331	2	Chromosome
pgaptmp_000505	K06342	cotX; spore coat protein X	36		1	Chromosome
pgaptmp_002394			12	K06345	2	Chromosome
pgaptmp_000495			2	K06351	1	Chromosome
pgaptmp_003227			3	K06370	2	Chromosome
pgaptmp_003322			2	K06370	1	Chromosome
pgaptmp_002484			2	K06375	2	Chromosome
pgaptmp_001726			4	K06376	3	Chromosome
pgaptmp_002617			6	K06376	2	Chromosome
pgaptmp_000622	K04749	rsbV; anti-sigma B factor antagonist	11		3	Chromosome
pgaptmp_002497			3	K06380	2	Chromosome
pgaptmp_001644			8	K06381	3	Chromosome
pgaptmp_002489			7	K06401	3	Chromosome
pgaptmp_003391			12	K06405	1	Chromosome
pgaptmp_001069			19	K06409	1	Chromosome
pgaptmp_000480			4	K06413	1	Chromosome
pgaptmp_002507			4	K06417	2	Chromosome
pgaptmp_001878	K06419	SASP-B, sspB; small acid-soluble spore protein B (major beta-type SASP)	26		21	Chromosome
pgaptmp_002725	K06419	SASP-B, sspB; small acid-soluble spore protein B (major beta-type SASP)	27		17	Chromosome
pgaptmp_001377			8	K06439	7	Chromosome
pgaptmp_003268			16	K06606	11	Chromosome
pgaptmp_003052			3	K06877	1	Chromosome
pgaptmp_002583			18	K06895	8	Chromosome
pgaptmp_001414			4	K06898	1	Chromosome
pgaptmp_003058			2	K06904	1	Chromosome
pgaptmp_003072			8	K06905	5	Chromosome
pgaptmp_003786			5	K06909	1	Chromosome
pgaptmp_000032			2	K06915	2	Chromosome
pgaptmp_000081			12	K06915	1	Chromosome
pgaptmp_002091			2	K06917	1	Chromosome
pgaptmp_002197			1	K06919	1	Chromosome
pgaptmp_003038			3	K06919	1	Chromosome
pgaptmp_003222			4	K06940	1	Chromosome
pgaptmp_002416			28	K06949	1	Chromosome
pgaptmp_002819			2	K06977	1	Chromosome
pgaptmp_000726			5	K06985	1	Chromosome
pgaptmp_002814			7	K06987	1	Chromosome
pgaptmp_003958			2	K06994	1	Chromosome
pgaptmp_003952			80	K06998	19	Chromosome
pgaptmp_003033			19	K07001	1	Chromosome
pgaptmp_003303			2	K07006	1	Chromosome
pgaptmp_003717			11	K07025	4	Chromosome
pgaptmp_000012			89	K07025	2	Chromosome
pgaptmp_003283			6	K07027	1	Chromosome
pgaptmp_001211			2	K07032	1	Chromosome
pgaptmp_003210			11	K07034	1	Chromosome
pgaptmp_003461			12	K07039	1	Chromosome
pgaptmp_001235	K03392	ACMSD; aminocarboxymuconate-semialdehyde decarboxylase [EC:4.1.1.45]	200		18	Chromosome
pgaptmp_002075			15	K07049	1	Chromosome
pgaptmp_003364			6	K07052	2	Chromosome
pgaptmp_003433			16	K07058	1	Chromosome
pgaptmp_000450			5	K07065	1	Chromosome
pgaptmp_003908			37	K07068	4	Chromosome
pgaptmp_002746			5	K07069	2	Chromosome
pgaptmp_000140			14	K07079	8	Chromosome
pgaptmp_003715			203	K07079	19	Chromosome
pgaptmp_002428			21	K07089	2	Chromosome
pgaptmp_000422			6	K07102	1	Chromosome
pgaptmp_001556			3	K07121	1	Chromosome
pgaptmp_003321			2	K07126	1	Chromosome
pgaptmp_003542			44	K07130	13	Chromosome
pgaptmp_004117			2	K07141	1	Chromosome
pgaptmp_003670			30	K07147	2	Chromosome
pgaptmp_003730			2	K07216	1	Chromosome
pgaptmp_001729			6	K07219	2	Chromosome
pgaptmp_000078			3	K07231	1	Chromosome
pgaptmp_001184			8	K07241	7	Chromosome
pgaptmp_003004			5	K07284	1	Chromosome
pgaptmp_001118			6	K07315	1	Chromosome
pgaptmp_002949	K00571	E2.1.1.72; site-specific DNA-methyltransferase (adenine-specific) [EC:2.1.1.72]	20		13	Chromosome
pgaptmp_001983			12	K07393	1	Chromosome
pgaptmp_000029			1	K07396	1	Chromosome
pgaptmp_001149			14	K07402	1	Chromosome
pgaptmp_003344			2	K07407	1	Chromosome
pgaptmp_002776			2	K07445	1	Chromosome
pgaptmp_001792			14	K07447	1	Chromosome
pgaptmp_001997			8	K07451	1	Chromosome
pgaptmp_003086			8	K07451	1	Chromosome
pgaptmp_000594			9	K07456	1	Chromosome
pgaptmp_004137			10	K07466	1	Chromosome
pgaptmp_001643			16	K07478	1	Chromosome
pgaptmp_000187			104	K07481	18	Chromosome
pgaptmp_000442			106	K07481	18	Chromosome
pgaptmp_000471			105	K07481	18	Chromosome
pgaptmp_000686			106	K07481	18	Chromosome
pgaptmp_000886			106	K07481	18	Chromosome
pgaptmp_001471			104	K07481	18	Chromosome
pgaptmp_001787			106	K07481	18	Chromosome
pgaptmp_002231			106	K07481	18	Chromosome
pgaptmp_002332			106	K07481	18	Chromosome
pgaptmp_002837			104	K07481	18	Chromosome
pgaptmp_003170			105	K07481	18	Chromosome
pgaptmp_003238			104	K07481	18	Chromosome
pgaptmp_003287			105	K07481	18	Chromosome
pgaptmp_003295			106	K07481	18	Chromosome
pgaptmp_003512			106	K07481	18	Chromosome
pgaptmp_003697			106	K07481	18	Chromosome
pgaptmp_003788			106	K07481	18	Chromosome
pgaptmp_003833			104	K07481	18	Chromosome
pgaptmp_003862			104	K07481	18	Chromosome
pgaptmp_003996			106	K07481	18	Chromosome
pgaptmp_000443			68	K07481	12	Chromosome
pgaptmp_002160			56	K07481	10	Chromosome
pgaptmp_003800			13	K07483	1	Chromosome
pgaptmp_000064			18	K07483	2	Chromosome
pgaptmp_000465			17	K07483	2	Chromosome
pgaptmp_000490			10	K07483	1	Chromosome
pgaptmp_002591			10	K07483	1	Chromosome
pgaptmp_002670			10	K07483	1	Chromosome
pgaptmp_002773			10	K07483	1	Chromosome
pgaptmp_003314			17	K07483	2	Chromosome
pgaptmp_003535			10	K07483	1	Chromosome
pgaptmp_003826			17	K07483	1	Chromosome
pgaptmp_003831			10	K07483	1	Chromosome
pgaptmp_004089			17	K07483	2	Chromosome
pgaptmp_004132			10	K07483	1	Chromosome
pgaptmp_002558			3	K07483	1	Chromosome
pgaptmp_002308			4	K07485	1	Chromosome
pgaptmp_000707			8	K07486	5	Chromosome
pgaptmp_002784			3	K07487	1	Chromosome
pgaptmp_000238			9	K07491	1	Chromosome
pgaptmp_000385			3	K07491	1	Chromosome
pgaptmp_001668			133	K07495	11	Chromosome
pgaptmp_001288			135	K07495	11	Chromosome
pgaptmp_001304			135	K07495	11	Chromosome
pgaptmp_003588			135	K07495	11	Chromosome
pgaptmp_003795			6	K07495	1	Chromosome
pgaptmp_000700	K07483	K07483; transposase	14		3	Chromosome
pgaptmp_002205	K07483	K07483; transposase	14		3	Chromosome
pgaptmp_002692	K07483	K07483; transposase	14		3	Chromosome
pgaptmp_003119	K07483	K07483; transposase	14		3	Chromosome
pgaptmp_003294	K07483	K07483; transposase	14		3	Chromosome
pgaptmp_003792	K07483	K07483; transposase	14		3	Chromosome
pgaptmp_003825	K07483	K07483; transposase	14		3	Chromosome
pgaptmp_003796	K07483	K07483; transposase	34		1	Chromosome
pgaptmp_001684			10	K07497	1	Chromosome
pgaptmp_003508	K00059	fabG, OAR1; 3-oxoacyl-[acyl-carrier protein] reductase [EC:1.1.1.100]	140		18	Chromosome
pgaptmp_000787			15	K07650	3	Chromosome
pgaptmp_003445			51	K07665	27	Chromosome
pgaptmp_001049			10	K07673	7	Chromosome
pgaptmp_004076			34	K07675	1	Chromosome
pgaptmp_000381			2	K07678	1	Chromosome
pgaptmp_002127			76	K07684	6	Chromosome
pgaptmp_001048			50	K07684	20	Chromosome
pgaptmp_001716			5	K07684	4	Chromosome
pgaptmp_000612			7	K07692	3	Chromosome
pgaptmp_003342			3	K07696	2	Chromosome
pgaptmp_001162			21	K07705	8	Chromosome
pgaptmp_002575			3	K07705	1	Chromosome
pgaptmp_001073			8	K07709	7	Chromosome
pgaptmp_004101			1	K07726	1	Chromosome
pgaptmp_000025			7	K07729	2	Chromosome
pgaptmp_003305			7	K07729	3	Chromosome
pgaptmp_000026			9	K07733	1	Chromosome
pgaptmp_000426			2	K07736	1	Chromosome
pgaptmp_000416			3	K07746	1	Chromosome
pgaptmp_002675			18	K07755	10	Chromosome
pgaptmp_002381			53	K07755	5	Chromosome
pgaptmp_004004			3	K07777	1	Chromosome
pgaptmp_002501			1	K07778	1	Chromosome
pgaptmp_003369			8	K07794	1	Chromosome
pgaptmp_000613			23	K07814	3	Chromosome
pgaptmp_000753			39	K07979	1	Chromosome
pgaptmp_002125			4	K07991	1	Chromosome
pgaptmp_002750	K02100	araE; MFS transporter, SP family, arabinose:H+ symporter	196		21	Chromosome
pgaptmp_002759	K02100	araE; MFS transporter, SP family, arabinose:H+ symporter	200		22	Chromosome
pgaptmp_001195			192	K08139	26	Chromosome
pgaptmp_001683			9	K08153	1	Chromosome
pgaptmp_003472			133	K08153	13	Chromosome
pgaptmp_001428			8	K08153	4	Chromosome
pgaptmp_003827			43	K08162	1	Chromosome
pgaptmp_001961			192	K08191	44	Chromosome
pgaptmp_003562			107	K08191	27	Chromosome
pgaptmp_002856			138	K08191	12	Chromosome
pgaptmp_001216			110	K08191	28	Chromosome
pgaptmp_000862			35	K08194	22	Chromosome
pgaptmp_002817			29	K08194	12	Chromosome
pgaptmp_001375			30	K08217	5	Chromosome
pgaptmp_000120			35	K08217	9	Chromosome
pgaptmp_001257			66	K08217	4	Chromosome
pgaptmp_002244			26	K08217	2	Chromosome
pgaptmp_001022			7	K08223	1	Chromosome
pgaptmp_002145			40	K08224	3	Chromosome
pgaptmp_003269	K01759	GLO1, gloA; lactoylglutathione lyase [EC:4.4.1.5]	16		11	Chromosome
pgaptmp_003005			3	K08295	1	Chromosome
pgaptmp_003068			3	K08301	1	Chromosome
pgaptmp_002546			23	K08302	1	Chromosome
pgaptmp_002334			4	K08307	2	Chromosome
pgaptmp_001764			107	K08322	12	Chromosome
pgaptmp_003430	K07213	ATOX1, ATX1, copZ, golB; copper chaperone	19		8	Chromosome
pgaptmp_000011			16	K08369	1	Chromosome
pgaptmp_001789			4	K08481	1	Chromosome
pgaptmp_003087			5	K08640	1	Chromosome
pgaptmp_000781			5	K08651	1	Chromosome
pgaptmp_000044			2	K08678	1	Chromosome
pgaptmp_001535			10	K08681	1	Chromosome
pgaptmp_001812	K08384	spoVD; stage V sporulation protein D (sporulation-specific penicillin-binding protein)	94		52	Chromosome
pgaptmp_003064			10	K08724	1	Chromosome
pgaptmp_000286			15	K08884	7	Chromosome
pgaptmp_000685			8	K08972	1	Chromosome
pgaptmp_000637			11	K08995	1	Chromosome
pgaptmp_000039			2	K08997	1	Chromosome
pgaptmp_003343			2	K09003	1	Chromosome
pgaptmp_003325			3	K09005	1	Chromosome
pgaptmp_000427			1	K09007	1	Chromosome
pgaptmp_001583			22	K09017	2	Chromosome
pgaptmp_004114			35	K09017	7	Chromosome
pgaptmp_002996			1	K09017	1	Chromosome
pgaptmp_000634			3	K09022	1	Chromosome
pgaptmp_000145			258	K09123	14	Chromosome
pgaptmp_003017			47	K09384	1	Chromosome
pgaptmp_000603			6	K09667	1	Chromosome
pgaptmp_000630			6	K09667	1	Chromosome
pgaptmp_001481			20	K09681	13	Chromosome
pgaptmp_000141			38	K09681	23	Chromosome
pgaptmp_001461			10	K09681	2	Chromosome
pgaptmp_001460			7	K09681	6	Chromosome
pgaptmp_002701			15	K09684	4	Chromosome
pgaptmp_001160			18	K09684	6	Chromosome
pgaptmp_000163			3	K09684	1	Chromosome
pgaptmp_003498			4	K09748	1	Chromosome
pgaptmp_003458			18	K09859	1	Chromosome
pgaptmp_000789			4	K09880	1	Chromosome
pgaptmp_001374			2	K09910	1	Chromosome
pgaptmp_001254			9	K09921	1	Chromosome
pgaptmp_001504			10	K09926	2	Chromosome
pgaptmp_003586			1	K09974	1	Chromosome
pgaptmp_002796			29	K09994	3	Chromosome
pgaptmp_003359			2	K10187	1	Chromosome
pgaptmp_001298			4	K10206	1	Chromosome
pgaptmp_002451			10	K10208	1	Chromosome
pgaptmp_000205	K10545	xylG; D-xylose transport system ATP-binding protein [EC:7.5.2.10]	121		17	Chromosome
pgaptmp_001693			3	K10621	2	Chromosome
pgaptmp_000436			2	K10716	1	Chromosome
pgaptmp_000912			3	K10716	2	Chromosome
pgaptmp_000720			10	K10742	1	Chromosome
pgaptmp_003473			8	K10804	2	Chromosome
pgaptmp_003986			7	K10804	2	Chromosome
pgaptmp_000374			20	K10804	4	Chromosome
pgaptmp_001527			13	K10804	3	Chromosome
pgaptmp_002281			15	K10804	1	Chromosome
pgaptmp_003356			34	K10804	1	Chromosome
pgaptmp_003960	K02032	ddpF; peptide/nickel transport system ATP-binding protein	129		14	Chromosome
pgaptmp_003967	K02032	ddpF; peptide/nickel transport system ATP-binding protein	130		14	Chromosome
pgaptmp_002302			26	K10843	1	Chromosome
pgaptmp_000639			1	K10930	1	Chromosome
pgaptmp_000380			28	K10947	1	Chromosome
pgaptmp_002745			2	K10947	1	Chromosome
pgaptmp_000218			1	K10974	1	Chromosome
pgaptmp_003867			1	K10975	1	Chromosome
pgaptmp_002863			6	K10979	1	Chromosome
pgaptmp_001713			33	K11068	1	Chromosome
pgaptmp_004078			6	K11068	2	Chromosome
pgaptmp_003083			3	K11073	1	Chromosome
pgaptmp_001250	K02784	ptsH; phosphocarrier protein HPr	55		3	Chromosome
pgaptmp_004049	K02784	ptsH; phosphocarrier protein HPr	60		6	Chromosome
pgaptmp_003528			18	K11312	1	Chromosome
pgaptmp_002971			9	K11312	1	Chromosome
pgaptmp_000814			25	K11312	1	Chromosome
pgaptmp_000689			52	K11475	3	Chromosome
pgaptmp_002806			29	K11477	4	Chromosome
pgaptmp_003077			4	K11529	1	Chromosome
pgaptmp_002704			11	K11621	1	Chromosome
pgaptmp_003018			1	K11636	1	Chromosome
pgaptmp_003306			7	K11717	1	Chromosome
pgaptmp_002536			2	K11749	1	Chromosome
pgaptmp_000617			12	K11750	2	Chromosome
pgaptmp_003071			7	K11751	1	Chromosome
pgaptmp_003073			4	K11904	2	Chromosome
pgaptmp_003868			40	K11921	31	Chromosome
pgaptmp_000472			2	K11927	1	Chromosome
pgaptmp_001261			12	K11936	3	Chromosome
pgaptmp_001217			192	K11943	23	Chromosome
pgaptmp_001720			74	K11943	11	Chromosome
pgaptmp_001979			290	K11947	16	Chromosome
pgaptmp_004058			284	K11947	17	Chromosome
pgaptmp_001719			269	K11947	17	Chromosome
pgaptmp_001490			23	K11995	1	Chromosome
pgaptmp_002291			8	K12132	1	Chromosome
pgaptmp_003358			6	K12132	1	Chromosome
pgaptmp_000647			8	K12132	1	Chromosome
pgaptmp_001765			36	K12132	1	Chromosome
pgaptmp_003434			8	K12132	1	Chromosome
pgaptmp_001265			11	K12132	1	Chromosome
pgaptmp_003225			140	K12251	17	Chromosome
pgaptmp_003205	K03072	secD; preprotein translocase subunit SecD	139		18	Chromosome
pgaptmp_002851	K03072	secD; preprotein translocase subunit SecD	18		10	Chromosome
pgaptmp_003204	K03074	secF; preprotein translocase subunit SecF	55		23	Chromosome
pgaptmp_003464	K07305	msrB; peptide-methionine (R)-S-oxide reductase [EC:1.8.4.12]	63		24	Chromosome
pgaptmp_002906			13	K12282	1	Chromosome
pgaptmp_001085			2	K12283	1	Chromosome
pgaptmp_000638			36	K12373	1	Chromosome
pgaptmp_003289			2	K12373	1	Chromosome
pgaptmp_003312			14	K12410	1	Chromosome
pgaptmp_000310	K00991	ispD; 2-C-methyl-D-erythritol 4-phosphate cytidylyltransferase [EC:2.7.7.60]	54		4	Chromosome
pgaptmp_000311	K01770	ispF; 2-C-methyl-D-erythritol 2,4-cyclodiphosphate synthase [EC:4.6.1.12]	116		4	Chromosome
pgaptmp_000531			6	K12506	1	Chromosome
pgaptmp_001797			7	K12511	1	Chromosome
pgaptmp_001796			14	K12511	1	Chromosome
pgaptmp_000517			1	K12543	1	Chromosome
pgaptmp_001980			42	K12972	18	Chromosome
pgaptmp_003714	K02472	wecC; UDP-N-acetyl-D-mannosaminuronic acid dehydrogenase [EC:1.1.1.336]	66		14	Chromosome
pgaptmp_001751			4	K13020	1	Chromosome
pgaptmp_001212			33	K13075	11	Chromosome
pgaptmp_004096			7	K13255	6	Chromosome
pgaptmp_004098			3	K13255	1	Chromosome
pgaptmp_000128			30	K13479	18	Chromosome
pgaptmp_002841	K03518	coxS; aerobic carbon-monoxide dehydrogenase small subunit [EC:1.2.5.3]	40		10	Chromosome
pgaptmp_000130	K03518	coxS; aerobic carbon-monoxide dehydrogenase small subunit [EC:1.2.5.3]	33		4	Chromosome
pgaptmp_002320	K01609	trpC; indole-3-glycerol phosphate synthase [EC:4.1.1.48]	101		3	Chromosome
pgaptmp_001415	K02491	kinA; two-component system, sporulation sensor kinase A [EC:2.7.13.3]	16		13	Chromosome
pgaptmp_000745	K02491	kinA; two-component system, sporulation sensor kinase A [EC:2.7.13.3]	18		15	Chromosome
pgaptmp_000512	K02491	kinA; two-component system, sporulation sensor kinase A [EC:2.7.13.3]	16		9	Chromosome
pgaptmp_003166	K02491	kinA; two-component system, sporulation sensor kinase A [EC:2.7.13.3]	69		7	Chromosome
pgaptmp_004109	K02491	kinA; two-component system, sporulation sensor kinase A [EC:2.7.13.3]	14		9	Chromosome
pgaptmp_000234			14	K13533	8	Chromosome
pgaptmp_000615			17	K13533	1	Chromosome
pgaptmp_002510	K01719	hemD, UROS; uroporphyrinogen-III synthase [EC:4.2.1.75]	16		6	Chromosome
pgaptmp_000437			15	K13590	4	Chromosome
pgaptmp_000188			11	K13598	8	Chromosome
pgaptmp_001725			3	K13598	1	Chromosome
pgaptmp_001578			10	K13628	7	Chromosome
pgaptmp_001227	K19333	kdgR; IclR family transcriptional regulator, KDG regulon repressor	104		9	Chromosome
pgaptmp_004064			12	K13688		Chromosome
pgaptmp_003338			9	K13730	1	Chromosome
pgaptmp_000596	K21449	ata, sadA, emaA; trimeric autotransporter adhesin	40		1	Chromosome
pgaptmp_000947			3	K13789	1	Chromosome
pgaptmp_000100	K00616	E2.2.1.2, talA, talB; transaldolase [EC:2.2.1.2]	92		16	Chromosome
pgaptmp_000804	K03753	mobB; molybdopterin-guanine dinucleotide biosynthesis adapter protein	18		2	Chromosome
pgaptmp_002030	K02421	fliR; flagellar biosynthesis protein FliR	84		2	Chromosome
pgaptmp_002474	K00891	aroK, aroL; shikimate kinase [EC:2.7.1.71]	46		2	Chromosome
pgaptmp_000604	K02005	ABC.CD.TX; HlyD family secretion protein	10		4	Chromosome
pgaptmp_003242	K02033	ABC.PE.P; peptide/nickel transport system permease protein	14		1	Chromosome
pgaptmp_001709			8	K13915	1	Chromosome
pgaptmp_000294	K00950	folK; 2-amino-4-hydroxy-6-hydroxymethyldihydropteridine diphosphokinase [EC:2.7.6.3]	71		2	Chromosome
pgaptmp_003682	K00008	SORD, gutB; L-iditol 2-dehydrogenase [EC:1.1.1.14]	20		17	Chromosome
pgaptmp_000189			46	K13953	45	Chromosome
pgaptmp_000983			45	K13954	37	Chromosome
pgaptmp_000021			115	K14059	14	Chromosome
pgaptmp_001782			48	K14059	27	Chromosome
pgaptmp_000051			50	K14059	22	Chromosome
pgaptmp_000907			7	K14059	1	Chromosome
pgaptmp_001585			8	K14161	1	Chromosome
pgaptmp_002173			7	K14261	1	Chromosome
pgaptmp_001436			10	K14340	1	Chromosome
pgaptmp_000807			9	K14475	1	Chromosome
pgaptmp_001544	K05710	hcaC; 3-phenylpropionate/trans-cinnamate dioxygenase ferredoxin component	24		9	Chromosome
pgaptmp_001218			20	K14749	9	Chromosome
pgaptmp_003622			9	K14982	7	Chromosome
pgaptmp_003168			4	K14986	1	Chromosome
pgaptmp_003917			5	K15125	1	Chromosome
pgaptmp_001974			6	K15231	1	Chromosome
pgaptmp_000214			129	K15268	19	Chromosome
pgaptmp_003769			174	K15268	16	Chromosome
pgaptmp_004121			6	K15342	1	Chromosome
pgaptmp_002078			22	K15539	7	Chromosome
pgaptmp_002730			1	K15540	1	Chromosome
pgaptmp_002668	K02049	ABC.SN.A; NitT/TauT family transport system ATP-binding protein	10		9	Chromosome
pgaptmp_001658	K02031	ddpD; peptide/nickel transport system ATP-binding protein	172		19	Chromosome
pgaptmp_003240	K02034	ABC.PE.P1; peptide/nickel transport system permease protein	28		3	Chromosome
pgaptmp_001572			2	K15634	1	Chromosome
pgaptmp_003853			267	K15655	12	Chromosome
pgaptmp_003257			9	K15726	1	Chromosome
pgaptmp_000048			2	K15726	1	Chromosome
pgaptmp_000287	K04075	tilS, mesJ; tRNA(Ile)-lysidine synthase [EC:6.3.4.19]	83		6	Chromosome
pgaptmp_003028			6	K15865	1	Chromosome
pgaptmp_001278			2	K15923	1	Chromosome
pgaptmp_003991	K06999	K06999; phospholipase/carboxylesterase	83		2	Chromosome
pgaptmp_000156	K16013	cydD; ATP-binding cassette, subfamily C, bacterial CydD	152		9	Chromosome
pgaptmp_003186			71	K16165	12	Chromosome
pgaptmp_001289			4	K16291	1	Chromosome
pgaptmp_000815			9	K16291	1	Chromosome
pgaptmp_000981			10	K16291	1	Chromosome
pgaptmp_000176			10	K16291	1	Chromosome
pgaptmp_000989			71	K16291	26	Chromosome
pgaptmp_003337			84	K16291	5	Chromosome
pgaptmp_000542			29	K16555	2	Chromosome
pgaptmp_002603			34	K16639	10	Chromosome
pgaptmp_002282			9	K16692	1	Chromosome
pgaptmp_001273			14	K16698	1	Chromosome
pgaptmp_001496			70	K16699	4	Chromosome
pgaptmp_003008			1	K16703	1	Chromosome
pgaptmp_002821			18	K16868	8	Chromosome
pgaptmp_001029	K00483	hpaB; 4-hydroxyphenylacetate 3-monooxygenase [EC:1.14.14.9]	110		26	Chromosome
pgaptmp_003159			4	K16915	1	Chromosome
pgaptmp_003302			3	K16919		Chromosome
pgaptmp_001754	K10010	tcyC, yecC; L-cystine transport system ATP-binding protein [EC:7.4.2.1]	139		16	Chromosome
pgaptmp_000673	K17077	artQ; arginine/lysine/histidine transport system permease protein	117		9	Chromosome
pgaptmp_000674	K23059	artP, artI; arginine/lysine/histidine transporter system substrate-binding protein	76		8	Chromosome
pgaptmp_003884	K01783	rpe, RPE; ribulose-phosphate 3-epimerase [EC:5.1.3.1]	60		12	Chromosome
pgaptmp_002694			3	K17222	1	Chromosome
pgaptmp_003861			2	K17225	1	Chromosome
pgaptmp_001317			6	K17318	1	Chromosome
pgaptmp_003584	K10117	msmE; raffinose/stachyose/melibiose transport system substrate-binding protein	172		17	Chromosome
pgaptmp_003583	K10118	msmF; raffinose/stachyose/melibiose transport system permease protein	167		18	Chromosome
pgaptmp_002768			7	K17462	3	Chromosome
pgaptmp_003581	K05349	bglX; beta-glucosidase [EC:3.2.1.21]	151		84	Chromosome
pgaptmp_001475			15	K17724	1	Chromosome
pgaptmp_000618			7	K17752	1	Chromosome
pgaptmp_001390			8	K17884	3	Chromosome
pgaptmp_001497			12	K17884	3	Chromosome
pgaptmp_002554	K00020	HIBADH, mmsB; 3-hydroxyisobutyrate dehydrogenase [EC:1.1.1.31]	87		5	Chromosome
pgaptmp_002198			7	K18297	1	Chromosome
pgaptmp_003820			2	K18303	1	Chromosome
pgaptmp_000058			1	K18332	1	Chromosome
pgaptmp_001669			2	K18336	1	Chromosome
pgaptmp_004051			26	K18346	11	Chromosome
pgaptmp_001230	K02554	mhpD; 2-keto-4-pentenoate hydratase [EC:4.2.1.80]	129		26	Chromosome
pgaptmp_001231	K04073	mhpF; acetaldehyde dehydrogenase [EC:1.2.1.10]	162		19	Chromosome
pgaptmp_001057	K01259	pip; proline iminopeptidase [EC:3.4.11.5]	135		43	Chromosome
pgaptmp_002880			8	K18476	3	Chromosome
pgaptmp_003053			2	K18540	1	Chromosome
pgaptmp_000038			2	K18682	1	Chromosome
pgaptmp_001968			27	K18814	1	Chromosome
pgaptmp_001967			67	K18814	21	Chromosome
pgaptmp_001086			5	K18843	1	Chromosome
pgaptmp_001178			8	K18843	3	Chromosome
pgaptmp_000220			9	K18843	1	Chromosome
pgaptmp_001470			5	K18900	1	Chromosome
pgaptmp_002382			7	K18911	1	Chromosome
pgaptmp_000473			6	K18917	1	Chromosome
pgaptmp_003623			58	K18941	12	Chromosome
pgaptmp_000905			7	K18954	1	Chromosome
pgaptmp_003896			5	K18968	1	Chromosome
pgaptmp_003380			2	K19000	1	Chromosome
pgaptmp_000165	K20999	pslF; polysaccharide biosynthesis protein PslF	185		20	Chromosome
pgaptmp_000242			14	K19046	1	Chromosome
pgaptmp_003890	K11634	yxdJ; two-component system, OmpR family, response regulator YxdJ	35		32	Chromosome
pgaptmp_004127			12	K19092	1	Chromosome
pgaptmp_001165			6	K19119	1	Chromosome
pgaptmp_002242			34	K19172	1	Chromosome
pgaptmp_002241			29	K19172	1	Chromosome
pgaptmp_003590			11	K19221	1	Chromosome
pgaptmp_004065			4	K19224	1	Chromosome
pgaptmp_000737			2	K19231	1	Chromosome
pgaptmp_001043			28	K19244	21	Chromosome
pgaptmp_003148			221	K19265	46	Chromosome
pgaptmp_001588			9	K19302	8	Chromosome
pgaptmp_003041			13	K19304	1	Chromosome
pgaptmp_003300			14	K19304	1	Chromosome
pgaptmp_003559			37	K19333	8	Chromosome
pgaptmp_002390			9	K19449	1	Chromosome
pgaptmp_003663			10	K19449	1	Chromosome
pgaptmp_001115			34	K19587	5	Chromosome
pgaptmp_003521			128	K19689	31	Chromosome
pgaptmp_000475			2	K19696	1	Chromosome
pgaptmp_000609			65	K19736	8	Chromosome
pgaptmp_000210			73	K19736	9	Chromosome
pgaptmp_003197			8	K19789	1	Chromosome
pgaptmp_003019			1	K19802	1	Chromosome
pgaptmp_000579			9	K19803	1	Chromosome
pgaptmp_001007			5	K19804	1	Chromosome
pgaptmp_001438			16	K20023	1	Chromosome
pgaptmp_000698			1	K20074	1	Chromosome
pgaptmp_003858	K03294	TC.APA; basic amino acid/polyamine antiporter, APA family	27		5	Chromosome
pgaptmp_001024			2	K20276		Chromosome
pgaptmp_003912			5	K20480	1	Chromosome
pgaptmp_002411			10	K20480	2	Chromosome
pgaptmp_000844			4	K20480	2	Chromosome
pgaptmp_003660			3	K20480	1	Chromosome
pgaptmp_003039			2	K20528	1	Chromosome
pgaptmp_000836			7	K20534	1	Chromosome
pgaptmp_000256			11	K20534	1	Chromosome
pgaptmp_002327			86	K20608	29	Chromosome
pgaptmp_000110			91	K20608	26	Chromosome
pgaptmp_002326			143	K20608	35	Chromosome
pgaptmp_002325			77	K20608	18	Chromosome
pgaptmp_002686			7	K20810	1	Chromosome
pgaptmp_003346			26	K20963	2	Chromosome
pgaptmp_001313			19	K20975	1	Chromosome
pgaptmp_000509			144	K21023	10	Chromosome
pgaptmp_003196			77	K21023	5	Chromosome
pgaptmp_001214			7	K21023	2	Chromosome
pgaptmp_000712			152	K21023	16	Chromosome
pgaptmp_000397			12	K21023	2	Chromosome
pgaptmp_000627			36	K21023	3	Chromosome
pgaptmp_000035			2	K21023	1	Chromosome
pgaptmp_001384			40	K21064	5	Chromosome
pgaptmp_003754			18	K21087	1	Chromosome
pgaptmp_000988			2	K21113	1	Chromosome
pgaptmp_002482			8	K21140	2	Chromosome
pgaptmp_003175			30	K21147	1	Chromosome
pgaptmp_002383			41	K21147	1	Chromosome
pgaptmp_003421	K00941	thiD; hydroxymethylpyrimidine/phosphomethylpyrimidine kinase [EC:2.7.1.49 2.7.4.7]	81		4	Chromosome
pgaptmp_002569			21	K21417	1	Chromosome
pgaptmp_001528			27	K21449	1	Chromosome
pgaptmp_003596	K05515	mrdA; penicillin-binding protein 2 [EC:3.4.16.4]	129		13	Chromosome
pgaptmp_001610	K05515	mrdA; penicillin-binding protein 2 [EC:3.4.16.4]	127		13	Chromosome
pgaptmp_002132			6	K21471	3	Chromosome
pgaptmp_000562			6	K21471	2	Chromosome
pgaptmp_001735			10	K21471	4	Chromosome
pgaptmp_001570			9	K21471	1	Chromosome
pgaptmp_003454			11	K21471	4	Chromosome
pgaptmp_004075			5	K21481	2	Chromosome
pgaptmp_004148			10	K21498	1	Chromosome
pgaptmp_003659			3	K21600	1	Chromosome
pgaptmp_003745			37	K21677	20	Chromosome
pgaptmp_003661			9	K21686	1	Chromosome
pgaptmp_001657			17	K21688	1	Chromosome
pgaptmp_002767	K17462	yrrT; putative AdoMet-dependent methyltransferase [EC:2.1.1.-]	29		1	Chromosome
pgaptmp_004082			53	K21745	3	Chromosome
pgaptmp_003323			22	K21745	14	Chromosome
pgaptmp_001677			6	K21745	1	Chromosome
pgaptmp_002146			4	K21745	1	Chromosome
pgaptmp_001678			6	K21745	2	Chromosome
pgaptmp_001706			16	K21757	1	Chromosome
pgaptmp_001705			3	K21757	1	Chromosome
pgaptmp_001707			4	K21757	1	Chromosome
pgaptmp_000027			2	K21831	1	Chromosome
pgaptmp_003982			6	K21885	1	Chromosome
pgaptmp_003448			27	K21900	21	Chromosome
pgaptmp_001757			20	K21900	18	Chromosome
pgaptmp_001472			19	K21900	8	Chromosome
pgaptmp_002552			1	K21962	1	Chromosome
pgaptmp_003905			6	K22010	1	Chromosome
pgaptmp_002339			6	K22010	1	Chromosome
pgaptmp_001837			3	K22044	1	Chromosome
pgaptmp_000582			1	K22044	1	Chromosome
pgaptmp_001506			27	K22074	2	Chromosome
pgaptmp_001000			27	K22108	1	Chromosome
pgaptmp_000301			28	K22108	22	Chromosome
pgaptmp_003057			5	K22108	1	Chromosome
pgaptmp_000657			156	K22219	16	Chromosome
pgaptmp_002062			60	K22278	19	Chromosome
pgaptmp_002624			8	K22278	4	Chromosome
pgaptmp_002998			4	K22293	1	Chromosome
pgaptmp_002388			19	K22334	1	Chromosome
pgaptmp_003450			55	K22348	9	Chromosome
pgaptmp_001328			53	K22348	5	Chromosome
pgaptmp_001327			59	K22348	3	Chromosome
pgaptmp_002954			12	K22409	1	Chromosome
pgaptmp_002859			15	K22441	2	Chromosome
pgaptmp_003662			5	K22479	2	Chromosome
pgaptmp_000611			10	K22481	1	Chromosome
pgaptmp_001266			11	K22523	4	Chromosome
pgaptmp_001511			1	K22684	1	Chromosome
pgaptmp_000047			3	K22736	1	Chromosome
pgaptmp_001582			103	K23138	16	Chromosome
pgaptmp_002835			18	K23242	3	Chromosome
pgaptmp_003426			6	K23242	2	Chromosome
pgaptmp_002877			36	K23359	17	Chromosome
pgaptmp_001794			3	K23448	1	Chromosome
pgaptmp_003568	K03457	TC.NCS1; nucleobase:cation symporter-1, NCS1 family	10		2	Chromosome
pgaptmp_002808	K16047	hsaA; 3-hydroxy-9,10-secoandrosta-1,3,5(10)-triene-9,17-dione monooxygenase [EC:1.14.14.12]	36		14	Chromosome
pgaptmp_000217			7	K23509	1	Chromosome
pgaptmp_001672			2	K23536	1	Chromosome
pgaptmp_001999			26	K23775	1	Chromosome
pgaptmp_003703			17	K23775	10	Chromosome
pgaptmp_001332			24	K23775	3	Chromosome
pgaptmp_000607			9	K23775	7	Chromosome
pgaptmp_002555			20	K23775	4	Chromosome
pgaptmp_003110			20	K23775	4	Chromosome
pgaptmp_001158			11	K23775	4	Chromosome
pgaptmp_001156			38	K23775	3	Chromosome
pgaptmp_002843			17	K23775	11	Chromosome
pgaptmp_000506			1	K23775	1	Chromosome
pgaptmp_000614			7	K23779	1	Chromosome
pgaptmp_000401			5	K23779	3	Chromosome
pgaptmp_004118			20	K23779	2	Chromosome
pgaptmp_003729	K02335	polA; DNA polymerase I [EC:2.7.7.7]	36		8	Chromosome
pgaptmp_000852			11	K23978	10	Chromosome
pgaptmp_000684			3	K23989	2	Chromosome
pgaptmp_000636			4	K23989	2	Chromosome
pgaptmp_000648			5	K23989	2	Chromosome
pgaptmp_002764			1	K23989	1	Chromosome
pgaptmp_000996			8	K23997	1	Chromosome
pgaptmp_001419			182	K24012	42	Chromosome
pgaptmp_001456	K01552	ecfA; energy-coupling factor transport system ATP-binding protein [EC:7.-.-.-]	53		36	Chromosome
pgaptmp_000423			15	K24217	1	Chromosome
pgaptmp_002162			4	K24286	1	Chromosome
pgaptmp_003393	K02004	ABC.CD.P; putative ABC transport system permease protein	84		17	Chromosome
pgaptmp_000123	K03710	K03710; GntR family transcriptional regulator	36		2	Chromosome
pgaptmp_001385			61	K24995	8	Chromosome
pgaptmp_003776			47	K25026	15	Chromosome
pgaptmp_002717	K25027	btuC; cobalamin transport system permease protein	60		31	Chromosome
pgaptmp_002570			47	K25152	1	Chromosome
pgaptmp_003025			2	K25183	1	Chromosome
pgaptmp_004108			1	K25308	1	Chromosome
pgaptmp_003546	K01480	speB; agmatinase [EC:3.5.3.11]	193		14	Chromosome
pgaptmp_003413	K00003	hom; homoserine dehydrogenase [EC:1.1.1.3]	201			Chromosome
pgaptmp_002178	K00003	hom; homoserine dehydrogenase [EC:1.1.1.3]	88			Chromosome
pgaptmp_003561	K00004	BDH, butB; (R,R)-butanediol dehydrogenase / meso-butanediol dehydrogenase / diacetyl reductase [EC:1.1.1.4 1.1.1.- 1.1.1.303]	189			Chromosome
pgaptmp_000714	K00008	SORD, gutB; L-iditol 2-dehydrogenase [EC:1.1.1.14]	211			Chromosome
pgaptmp_003607	K00008	SORD, gutB; L-iditol 2-dehydrogenase [EC:1.1.1.14]	207			Chromosome
pgaptmp_004103	K00009	mtlD; mannitol-1-phosphate 5-dehydrogenase [EC:1.1.1.17]	145			Chromosome
pgaptmp_002658	K00010	iolG; myo-inositol 2-dehydrogenase / D-chiro-inositol 1-dehydrogenase [EC:1.1.1.18 1.1.1.369]	231			Chromosome
pgaptmp_001442	K00013	hisD; histidinol dehydrogenase [EC:1.1.1.23]	219			Chromosome
pgaptmp_002942	K00014	aroE; shikimate dehydrogenase [EC:1.1.1.25]	89			Chromosome
pgaptmp_002130	K00016	LDH, ldh; L-lactate dehydrogenase [EC:1.1.1.27]	156			Chromosome
pgaptmp_003485	K00019	BDH, bdhA; 3-hydroxybutyrate dehydrogenase [EC:1.1.1.30]	158			Chromosome
pgaptmp_003141	K00024	mdh; malate dehydrogenase [EC:1.1.1.37]	117			Chromosome
pgaptmp_003620	K00024	mdh; malate dehydrogenase [EC:1.1.1.37]	240			Chromosome
pgaptmp_003252	K00027	ME2, sfcA, maeA; malate dehydrogenase (oxaloacetate-decarboxylating) [EC:1.1.1.38]	327			Chromosome
pgaptmp_001056	K00027	ME2, sfcA, maeA; malate dehydrogenase (oxaloacetate-decarboxylating) [EC:1.1.1.38]	252			Chromosome
pgaptmp_000930	K00030	IDH3; isocitrate dehydrogenase (NAD+) [EC:1.1.1.41]	279			Chromosome
pgaptmp_003621	K00031	IDH1, IDH2, icd; isocitrate dehydrogenase [EC:1.1.1.42]	508			Chromosome
pgaptmp_000524	K00033	PGD, gnd, gntZ; 6-phosphogluconate dehydrogenase [EC:1.1.1.44 1.1.1.343]	213			Chromosome
pgaptmp_003892	K00036	G6PD, zwf; glucose-6-phosphate 1-dehydrogenase [EC:1.1.1.49 1.1.1.363]	405			Chromosome
pgaptmp_000557	K00041	uxaB; tagaturonate reductase [EC:1.1.1.58]	187			Chromosome
pgaptmp_003406	K00052	leuB, IMDH; 3-isopropylmalate dehydrogenase [EC:1.1.1.85]	288			Chromosome
pgaptmp_003408	K00053	ilvC; ketol-acid reductoisomerase [EC:1.1.1.86]	244			Chromosome
pgaptmp_002356	K00057	gpsA; glycerol-3-phosphate dehydrogenase (NAD(P)+) [EC:1.1.1.94]	168			Chromosome
pgaptmp_001777	K00058	serA, PHGDH; D-3-phosphoglycerate dehydrogenase / 2-oxoglutarate reductase [EC:1.1.1.95 1.1.1.399]	289			Chromosome
pgaptmp_003145	K00059	fabG, OAR1; 3-oxoacyl-[acyl-carrier protein] reductase [EC:1.1.1.100]	91			Chromosome
pgaptmp_003231	K00059	fabG, OAR1; 3-oxoacyl-[acyl-carrier protein] reductase [EC:1.1.1.100]	135			Chromosome
pgaptmp_001805	K00059	fabG, OAR1; 3-oxoacyl-[acyl-carrier protein] reductase [EC:1.1.1.100]	102			Chromosome
pgaptmp_001896	K00059	fabG, OAR1; 3-oxoacyl-[acyl-carrier protein] reductase [EC:1.1.1.100]	148			Chromosome
pgaptmp_002751	K00059	fabG, OAR1; 3-oxoacyl-[acyl-carrier protein] reductase [EC:1.1.1.100]	145			Chromosome
pgaptmp_001267	K00067	rfbD, rmlD; dTDP-4-dehydrorhamnose reductase [EC:1.1.1.133]	127			Chromosome
pgaptmp_003142	K00074	paaH, hbd, fadB, mmgB; 3-hydroxybutyryl-CoA dehydrogenase [EC:1.1.1.157]	134			Chromosome
pgaptmp_003806	K00074	paaH, hbd, fadB, mmgB; 3-hydroxybutyryl-CoA dehydrogenase [EC:1.1.1.157]	130			Chromosome
pgaptmp_003805	K00074	paaH, hbd, fadB, mmgB; 3-hydroxybutyryl-CoA dehydrogenase [EC:1.1.1.157]	66			Chromosome
pgaptmp_001820	K00075	murB; UDP-N-acetylmuramate dehydrogenase [EC:1.3.1.98]	147			Chromosome
pgaptmp_000503	K00077	panE, apbA; 2-dehydropantoate 2-reductase [EC:1.1.1.169]	137			Chromosome
pgaptmp_003695	K00077	panE, apbA; 2-dehydropantoate 2-reductase [EC:1.1.1.169]	119			Chromosome
pgaptmp_000015	K00088	IMPDH, guaB; IMP dehydrogenase [EC:1.1.1.205]	350			Chromosome
pgaptmp_003262	K00090	ghrB; glyoxylate/hydroxypyruvate/2-ketogluconate reductase [EC:1.1.1.79 1.1.1.81 1.1.1.215]	152			Chromosome
pgaptmp_003749	K00091	E1.1.1.219; dihydroflavonol-4-reductase [EC:1.1.1.219]	142			Chromosome
pgaptmp_002047	K00099	dxr; 1-deoxy-D-xylulose-5-phosphate reductoisomerase [EC:1.1.1.267]	192			Chromosome
pgaptmp_001225	K00102	LDHD, dld; D-lactate dehydrogenase (cytochrome) [EC:1.1.2.4]	254			Chromosome
pgaptmp_001205	K00111	glpA, glpD; glycerol-3-phosphate dehydrogenase [EC:1.1.5.3]	344			Chromosome
pgaptmp_000122	K00116	mqo; malate dehydrogenase (quinone) [EC:1.1.5.4]	405			Chromosome
pgaptmp_001376	K00121	frmA, ADH5, adhC; S-(hydroxymethyl)glutathione dehydrogenase / alcohol dehydrogenase [EC:1.1.1.284 1.1.1.1]	321			Chromosome
pgaptmp_000446	K00123	fdoG, fdhF, fdwA; formate dehydrogenase major subunit [EC:1.17.1.9]	682			Chromosome
pgaptmp_001240	K00123	fdoG, fdhF, fdwA; formate dehydrogenase major subunit [EC:1.17.1.9]	687			Chromosome
pgaptmp_001283	K00123	fdoG, fdhF, fdwA; formate dehydrogenase major subunit [EC:1.17.1.9]	672			Chromosome
pgaptmp_001312	K00123	fdoG, fdhF, fdwA; formate dehydrogenase major subunit [EC:1.17.1.9]	651			Chromosome
pgaptmp_003545	K00130	betB, gbsA; betaine-aldehyde dehydrogenase [EC:1.2.1.8]	245			Chromosome
pgaptmp_002067	K00133	asd; aspartate-semialdehyde dehydrogenase [EC:1.2.1.11]	187			Chromosome
pgaptmp_003131	K00134	GAPDH, gapA; glyceraldehyde 3-phosphate dehydrogenase (phosphorylating) [EC:1.2.1.12]	187			Chromosome
pgaptmp_003452	K00134	GAPDH, gapA; glyceraldehyde 3-phosphate dehydrogenase (phosphorylating) [EC:1.2.1.12]	253			Chromosome
pgaptmp_003803	K00135	gabD; succinate-semialdehyde dehydrogenase / glutarate-semialdehyde dehydrogenase [EC:1.2.1.16 1.2.1.79 1.2.1.20]	306			Chromosome
pgaptmp_001033	K00135	gabD; succinate-semialdehyde dehydrogenase / glutarate-semialdehyde dehydrogenase [EC:1.2.1.16 1.2.1.79 1.2.1.20]	303			Chromosome
pgaptmp_003492	K00140	mmsA, iolA, ALDH6A1; malonate-semialdehyde dehydrogenase (acetylating) / methylmalonate-semialdehyde dehydrogenase [EC:1.2.1.18 1.2.1.27]	493			Chromosome
pgaptmp_002663	K00140	mmsA, iolA, ALDH6A1; malonate-semialdehyde dehydrogenase (acetylating) / methylmalonate-semialdehyde dehydrogenase [EC:1.2.1.18 1.2.1.27]	373			Chromosome
pgaptmp_001768	K00145	argC; N-acetyl-gamma-glutamyl-phosphate reductase [EC:1.2.1.38]	136			Chromosome
pgaptmp_003475	K00147	proA; glutamate-5-semialdehyde dehydrogenase [EC:1.2.1.41]	300			Chromosome
pgaptmp_001219	K00148	fdhA; glutathione-independent formaldehyde dehydrogenase [EC:1.2.1.46]	344			Chromosome
pgaptmp_003114	K00156	poxB; pyruvate dehydrogenase (quinone) [EC:1.2.5.1]	379			Chromosome
pgaptmp_000938	K00161	PDHA, pdhA; pyruvate dehydrogenase E1 component alpha subunit [EC:1.2.4.1]	227			Chromosome
pgaptmp_000937	K00162	PDHB, pdhB; pyruvate dehydrogenase E1 component beta subunit [EC:1.2.4.1]	248			Chromosome
pgaptmp_003256	K00164	OGDH, sucA; 2-oxoglutarate dehydrogenase E1 component [EC:1.2.4.2]	481			Chromosome
pgaptmp_001532	K00208	fabI; enoyl-[acyl-carrier protein] reductase I [EC:1.3.1.9 1.3.1.10]	161			Chromosome
pgaptmp_002294	K00215	dapB; 4-hydroxy-tetrahydrodipicolinate reductase [EC:1.17.1.8]	109			Chromosome
pgaptmp_003687	K00219	fadH; 2,4-dienoyl-CoA reductase (NADPH2) [EC:1.3.1.34]	281			Chromosome
pgaptmp_003190	K00231	PPOX, hemY; protoporphyrinogen/coproporphyrinogen III oxidase [EC:1.3.3.4 1.3.3.15]	168			Chromosome
pgaptmp_002533	K00239	sdhA, frdA; succinate dehydrogenase / fumarate reductase, flavoprotein subunit [EC:1.3.5.1 1.3.5.4]	475			Chromosome
pgaptmp_002532	K00240	sdhB, frdB; succinate dehydrogenase / fumarate reductase, iron-sulfur subunit [EC:1.3.5.1 1.3.5.4]	186			Chromosome
pgaptmp_002534	K00241	sdhC, frdC; succinate dehydrogenase / fumarate reductase, cytochrome b subunit	144			Chromosome
pgaptmp_001533	K00254	DHODH, pyrD; dihydroorotate dehydrogenase [EC:1.3.5.2]	159			Chromosome
pgaptmp_001537	K00259	ald; alanine dehydrogenase [EC:1.4.1.1]	245			Chromosome
pgaptmp_003548	K00259	ald; alanine dehydrogenase [EC:1.4.1.1]	221			Chromosome
pgaptmp_002589	K00260	gudB, rocG; glutamate dehydrogenase [EC:1.4.1.2]	320			Chromosome
pgaptmp_001858	K00260	gudB, rocG; glutamate dehydrogenase [EC:1.4.1.2]	286			Chromosome
pgaptmp_002370	K00260	gudB, rocG; glutamate dehydrogenase [EC:1.4.1.2]	296			Chromosome
pgaptmp_002424	K00263	E1.4.1.9; leucine dehydrogenase [EC:1.4.1.9]	250			Chromosome
pgaptmp_001772	K00265	gltB; glutamate synthase (NADPH) large chain [EC:1.4.1.13]	733			Chromosome
pgaptmp_003564	K00278	nadB; L-aspartate oxidase [EC:1.4.3.16]	163			Chromosome
pgaptmp_002469	K00282	gcvPA; glycine dehydrogenase subunit 1 [EC:1.4.4.2]	243			Chromosome
pgaptmp_002468	K00283	gcvPB; glycine dehydrogenase subunit 2 [EC:1.4.4.2]	317			Chromosome
pgaptmp_003923	K00286	proC; pyrroline-5-carboxylate reductase [EC:1.5.1.2]	92			Chromosome
pgaptmp_001366	K00286	proC; pyrroline-5-carboxylate reductase [EC:1.5.1.2]	84			Chromosome
pgaptmp_002587	K00294	E1.2.1.88; 1-pyrroline-5-carboxylate dehydrogenase [EC:1.2.1.88]	327			Chromosome
pgaptmp_001402	K00294	E1.2.1.88; 1-pyrroline-5-carboxylate dehydrogenase [EC:1.2.1.88]	308			Chromosome
pgaptmp_001150	K00299	ssuE, msuE; FMN reductase [EC:1.5.1.38]	68			Chromosome
pgaptmp_002792	K00299	ssuE, msuE; FMN reductase [EC:1.5.1.38]	146			Chromosome
pgaptmp_001564	K00318	PRODH, fadM, putB; proline dehydrogenase [EC:1.5.5.2]	181			Chromosome
pgaptmp_001915	K00344	qor, CRYZ; NADPH:quinone reductase [EC:1.6.5.5]	225			Chromosome
pgaptmp_003598	K00344	qor, CRYZ; NADPH:quinone reductase [EC:1.6.5.5]	222			Chromosome
pgaptmp_001806	K00354	E1.6.99.1; NADPH2 dehydrogenase [EC:1.6.99.1]	149			Chromosome
pgaptmp_001354	K00354	E1.6.99.1; NADPH2 dehydrogenase [EC:1.6.99.1]	233			Chromosome
pgaptmp_000935	K00382	DLD, lpd, pdhD; dihydrolipoamide dehydrogenase [EC:1.8.1.4]	308			Chromosome
pgaptmp_000860	K00384	trxB, TRR; thioredoxin reductase (NADPH) [EC:1.8.1.9]	158			Chromosome
pgaptmp_001420	K00384	trxB, TRR; thioredoxin reductase (NADPH) [EC:1.8.1.9]	213			Chromosome
pgaptmp_001331	K00384	trxB, TRR; thioredoxin reductase (NADPH) [EC:1.8.1.9]	156			Chromosome
pgaptmp_000861	K00384	trxB, TRR; thioredoxin reductase (NADPH) [EC:1.8.1.9]	94			Chromosome
pgaptmp_000991	K00389	yidH; putative membrane protein	30			Chromosome
pgaptmp_000841	K00390	cysH; phosphoadenosine phosphosulfate reductase [EC:1.8.4.8 1.8.4.10]	102			Chromosome
pgaptmp_003727	K00390	cysH; phosphoadenosine phosphosulfate reductase [EC:1.8.4.8 1.8.4.10]	201			Chromosome
pgaptmp_003726	K00392	sir; sulfite reductase (ferredoxin) [EC:1.8.7.1]	284			Chromosome
pgaptmp_000154	K00425	cydA; cytochrome bd ubiquinol oxidase subunit I [EC:7.1.1.7]	264			Chromosome
pgaptmp_000454	K00425	cydA; cytochrome bd ubiquinol oxidase subunit I [EC:7.1.1.7]	260			Chromosome
pgaptmp_000155	K00426	cydB; cytochrome bd ubiquinol oxidase subunit II [EC:7.1.1.7]	228			Chromosome
pgaptmp_000453	K00426	cydB; cytochrome bd ubiquinol oxidase subunit II [EC:7.1.1.7]	226			Chromosome
pgaptmp_003124	K00432	gpx, btuE, bsaA; glutathione peroxidase [EC:1.11.1.9]	109			Chromosome
pgaptmp_002432	K00435	hemQ; hydrogen peroxide-dependent heme synthase [EC:1.3.98.5]	135			Chromosome
pgaptmp_002855	K00446	dmpB, xylE; catechol 2,3-dioxygenase [EC:1.13.11.2]	215			Chromosome
pgaptmp_002809	K00446	dmpB, xylE; catechol 2,3-dioxygenase [EC:1.13.11.2]	178			Chromosome
pgaptmp_000113	K00453	TDO2, kynA; tryptophan 2,3-dioxygenase [EC:1.13.11.11]	188			Chromosome
pgaptmp_001228	K00455	hpaD, hpcB; 3,4-dihydroxyphenylacetate 2,3-dioxygenase [EC:1.13.11.15]	168			Chromosome
pgaptmp_001226	K00481	pobA; p-hydroxybenzoate 3-monooxygenase [EC:1.14.13.2]	272			Chromosome
pgaptmp_003348	K00491	nos; nitric-oxide synthase, bacterial [EC:1.14.14.47]	293			Chromosome
pgaptmp_002599	K00525	E1.17.4.1A, nrdA, nrdE; ribonucleoside-diphosphate reductase alpha chain [EC:1.17.4.1]	355			Chromosome
pgaptmp_002976	K00525	E1.17.4.1A, nrdA, nrdE; ribonucleoside-diphosphate reductase alpha chain [EC:1.17.4.1]	148			Chromosome
pgaptmp_003874	K00525	E1.17.4.1A, nrdA, nrdE; ribonucleoside-diphosphate reductase alpha chain [EC:1.17.4.1]	414			Chromosome
pgaptmp_003873	K00526	E1.17.4.1B, nrdB, nrdF; ribonucleoside-diphosphate reductase beta chain [EC:1.17.4.1]	190			Chromosome
pgaptmp_001629	K00537	arsC; arsenate reductase (glutaredoxin) [EC:1.20.4.1]	39			Chromosome
pgaptmp_002169	K00548	metH, MTR; 5-methyltetrahydrofolate--homocysteine methyltransferase [EC:2.1.1.13]	704			Chromosome
pgaptmp_000688	K00549	metE; 5-methyltetrahydropteroyltriglutamate--homocysteine methyltransferase [EC:2.1.1.14]	223			Chromosome
pgaptmp_003111	K00549	metE; 5-methyltetrahydropteroyltriglutamate--homocysteine methyltransferase [EC:2.1.1.14]	178			Chromosome
pgaptmp_001908	K00554	trmD; tRNA (guanine37-N1)-methyltransferase [EC:2.1.1.228]	137			Chromosome
pgaptmp_003023	K00558	DNMT1, dcm; DNA (cytosine-5)-methyltransferase 1 [EC:2.1.1.37]	59			Chromosome
pgaptmp_000068	K00558	DNMT1, dcm; DNA (cytosine-5)-methyltransferase 1 [EC:2.1.1.37]	193			Chromosome
pgaptmp_000325	K00564	rsmC; 16S rRNA (guanine1207-N2)-methyltransferase [EC:2.1.1.172]	74			Chromosome
pgaptmp_001489	K00566	mnmA, trmU; tRNA-uridine 2-sulfurtransferase [EC:2.8.1.13]	248			Chromosome
pgaptmp_000928	K00567	ogt, MGMT; methylated-DNA-[protein]-cysteine S-methyltransferase [EC:2.1.1.63]	57			Chromosome
pgaptmp_002346	K00575	cheR; chemotaxis protein methyltransferase CheR [EC:2.1.1.80]	118			Chromosome
pgaptmp_000666	K00595	cobL-cbiET; precorrin-6B C5,15-methyltransferase / cobalt-precorrin-6B C5,C15-methyltransferase [EC:2.1.1.132 2.1.1.289 2.1.1.196]	205			Chromosome
pgaptmp_002653	K00600	glyA, SHMT; glycine hydroxymethyltransferase [EC:2.1.2.1]	246			Chromosome
pgaptmp_000566	K00600	glyA, SHMT; glycine hydroxymethyltransferase [EC:2.1.2.1]	306			Chromosome
pgaptmp_000828	K00602	purH; phosphoribosylaminoimidazolecarboxamide formyltransferase / IMP cyclohydrolase [EC:2.1.2.3 3.5.4.10]	368			Chromosome
pgaptmp_001867	K00604	MTFMT, fmt; methionyl-tRNA formyltransferase [EC:2.1.2.9]	141			Chromosome
pgaptmp_002470	K00605	gcvT, AMT; aminomethyltransferase [EC:2.1.2.10]	187			Chromosome
pgaptmp_001054	K00606	panB; 3-methyl-2-oxobutanoate hydroxymethyltransferase [EC:2.1.2.11]	146			Chromosome
pgaptmp_001844	K00609	pyrB, PYR2; aspartate carbamoyltransferase catalytic subunit [EC:2.1.3.2]	130			Chromosome
pgaptmp_001773	K00611	OTC, argF, argI; ornithine carbamoyltransferase [EC:2.1.3.3]	158			Chromosome
pgaptmp_001458	K00615	E2.2.1.1, tktA, tktB; transketolase [EC:2.2.1.1]	417			Chromosome
pgaptmp_004059	K00616	E2.2.1.2, talA, talB; transaldolase [EC:2.2.1.2]	123			Chromosome
pgaptmp_000548	K00616	E2.2.1.2, talA, talB; transaldolase [EC:2.2.1.2]	142			Chromosome
pgaptmp_001771	K00619	argA; amino-acid N-acetyltransferase [EC:2.3.1.1]	73			Chromosome
pgaptmp_003488	K00626	ACAT, atoB; acetyl-CoA C-acetyltransferase [EC:2.3.1.9]	261			Chromosome
pgaptmp_003510	K00626	ACAT, atoB; acetyl-CoA C-acetyltransferase [EC:2.3.1.9]	233			Chromosome
pgaptmp_000936	K00627	DLAT, aceF, pdhC; pyruvate dehydrogenase E2 component (dihydrolipoamide acetyltransferase) [EC:2.3.1.12]	227			Chromosome
pgaptmp_002247	K00627	DLAT, aceF, pdhC; pyruvate dehydrogenase E2 component (dihydrolipoamide acetyltransferase) [EC:2.3.1.12]	148			Chromosome
pgaptmp_001607	K00632	fadA, fadI; acetyl-CoA acyltransferase [EC:2.3.1.16]	265			Chromosome
pgaptmp_003655	K00640	cysE; serine O-acetyltransferase [EC:2.3.1.30]	109			Chromosome
pgaptmp_001895	K00645	fabD, MCAT, MCT1; [acyl-carrier-protein] S-malonyltransferase [EC:2.3.1.39]	161			Chromosome
pgaptmp_002733	K00651	metA; homoserine O-succinyltransferase/O-acetyltransferase [EC:2.3.1.46 2.3.1.31]	223			Chromosome
pgaptmp_002363	K00655	plsC; 1-acyl-sn-glycerol-3-phosphate acyltransferase [EC:2.3.1.51]	74			Chromosome
pgaptmp_003255	K00658	DLST, sucB; 2-oxoglutarate dehydrogenase E2 component (dihydrolipoamide succinyltransferase) [EC:2.3.1.61]	233			Chromosome
pgaptmp_001391	K00666	K00666; fatty-acyl-CoA synthase [EC:6.2.1.-]	348			Chromosome
pgaptmp_003881	K00675	nhoA; N-hydroxyarylamine O-acetyltransferase [EC:2.3.1.118]	192			Chromosome
pgaptmp_002864	K00675	nhoA; N-hydroxyarylamine O-acetyltransferase [EC:2.3.1.118]	84			Chromosome
pgaptmp_000704	K00675	nhoA; N-hydroxyarylamine O-acetyltransferase [EC:2.3.1.118]	28			Chromosome
pgaptmp_000209	K00681	ggt; gamma-glutamyltranspeptidase / glutathione hydrolase [EC:2.3.2.2 3.4.19.13]	460			Chromosome
pgaptmp_002551	K00721	DPM1; dolichol-phosphate mannosyltransferase [EC:2.4.1.83]	147			Chromosome
pgaptmp_002293	K00754	bshA; L-malate glycosyltransferase [EC:2.4.1.-]	206			Chromosome
pgaptmp_003201	K00759	APRT, apt; adenine phosphoribosyltransferase [EC:2.4.2.7]	125			Chromosome
pgaptmp_000288	K00760	hprT, hpt, HPRT1; hypoxanthine phosphoribosyltransferase [EC:2.4.2.8]	121			Chromosome
pgaptmp_000567	K00761	upp, UPRT; uracil phosphoribosyltransferase [EC:2.4.2.9]	164			Chromosome
pgaptmp_001849	K00762	pyrE; orotate phosphoribosyltransferase [EC:2.4.2.10]	108			Chromosome
pgaptmp_001561	K00763	pncB, NAPRT1; nicotinate phosphoribosyltransferase [EC:6.3.4.21]	266			Chromosome
pgaptmp_000826	K00764	purF, PPAT; amidophosphoribosyltransferase [EC:2.4.2.14]	264			Chromosome
pgaptmp_001441	K00765	hisG; ATP phosphoribosyltransferase [EC:2.4.2.17]	149			Chromosome
pgaptmp_002321	K00766	trpD; anthranilate phosphoribosyltransferase [EC:2.4.2.18]	149			Chromosome
pgaptmp_003565	K00767	nadC, QPRT; nicotinate-nucleotide pyrophosphorylase (carboxylating) [EC:2.4.2.19]	132			Chromosome
pgaptmp_001924	K00767	nadC, QPRT; nicotinate-nucleotide pyrophosphorylase (carboxylating) [EC:2.4.2.19]	74			Chromosome
pgaptmp_002288	K00772	mtaP, MTAP; 5'-methylthioadenosine phosphorylase [EC:2.4.2.28]	140			Chromosome
pgaptmp_003212	K00773	tgt; queuine tRNA-ribosyltransferase [EC:2.4.2.29]	354			Chromosome
pgaptmp_001037	K00782	lldG; L-lactate dehydrogenase complex protein LldG	62			Chromosome
pgaptmp_004138	K00783	rlmH; 23S rRNA (pseudouridine1915-N3)-methyltransferase [EC:2.1.1.177]	92			Chromosome
pgaptmp_000960	K00784	rnz; ribonuclease Z [EC:3.1.26.11]	146			Chromosome
pgaptmp_002192	K00788	thiE; thiamine-phosphate pyrophosphorylase [EC:2.5.1.3]	79			Chromosome
pgaptmp_003915	K00789	metK, MAT; S-adenosylmethionine synthetase [EC:2.5.1.6]	408			Chromosome
pgaptmp_000581	K00790	murA; UDP-N-acetylglucosamine 1-carboxyvinyltransferase [EC:2.5.1.7]	315			Chromosome
pgaptmp_001821	K00790	murA; UDP-N-acetylglucosamine 1-carboxyvinyltransferase [EC:2.5.1.7]	290			Chromosome
pgaptmp_002104	K00791	miaA, TRIT1; tRNA dimethylallyltransferase [EC:2.5.1.75]	139			Chromosome
pgaptmp_003653	K00793	ribE, RIB5; riboflavin synthase [EC:2.5.1.9]	112			Chromosome
pgaptmp_003651	K00794	ribH, RIB4; 6,7-dimethyl-8-ribityllumazine synthase [EC:2.5.1.78]	158			Chromosome
pgaptmp_000293	K00796	folP; dihydropteroate synthase [EC:2.5.1.15]	101			Chromosome
pgaptmp_000538	K00797	speE, SRM, SPE3; spermidine synthase [EC:2.5.1.16]	171			Chromosome
pgaptmp_002229	K00798	MMAB, pduO; cob(I)alamin adenosyltransferase [EC:2.5.1.17]	77			Chromosome
pgaptmp_001291	K00798	MMAB, pduO; cob(I)alamin adenosyltransferase [EC:2.5.1.17]	81			Chromosome
pgaptmp_000959	K00800	aroA; 3-phosphoshikimate 1-carboxyvinyltransferase [EC:2.5.1.19]	200			Chromosome
pgaptmp_002351	K00805	hepS; heptaprenyl diphosphate synthase component 1 [EC:2.5.1.30]	10			Chromosome
pgaptmp_002045	K00806	uppS; undecaprenyl diphosphate synthase [EC:2.5.1.31]	134			Chromosome
pgaptmp_000536	K00812	aspB; aspartate aminotransferase [EC:2.6.1.1]	214			Chromosome
pgaptmp_002542	K00817	hisC; histidinol-phosphate aminotransferase [EC:2.6.1.9]	149			Chromosome
pgaptmp_001437	K00819	rocD, OAT; ornithine--oxo-acid transaminase [EC:2.6.1.13]	293			Chromosome
pgaptmp_002588	K00819	rocD, OAT; ornithine--oxo-acid transaminase [EC:2.6.1.13]	328			Chromosome
pgaptmp_000378	K00820	glmS, GFPT; glutamine---fructose-6-phosphate transaminase (isomerizing) [EC:2.6.1.16]	409			Chromosome
pgaptmp_001770	K00821	argD; acetylornithine/N-succinyldiaminopimelate aminotransferase [EC:2.6.1.11 2.6.1.17]	135			Chromosome
pgaptmp_001592	K00824	dat; D-alanine transaminase [EC:2.6.1.21]	115			Chromosome
pgaptmp_003412	K00826	E2.6.1.42, ilvE; branched-chain amino acid aminotransferase [EC:2.6.1.42]	257			Chromosome
pgaptmp_001778	K00831	serC, PSAT1; phosphoserine aminotransferase [EC:2.6.1.52]	302			Chromosome
pgaptmp_000519	K00841	patA; aminotransferase [EC:2.6.1.-]	205			Chromosome
pgaptmp_003994	K00847	E2.7.1.4, scrK; fructokinase [EC:2.7.1.4]	174			Chromosome
pgaptmp_001320	K00848	rhaB; rhamnulokinase [EC:2.7.1.5]	264			Chromosome
pgaptmp_001641	K00849	galK; galactokinase [EC:2.7.1.6]	184			Chromosome
pgaptmp_002576	K00850	pfkA, PFK; 6-phosphofructokinase 1 [EC:2.7.1.11]	177			Chromosome
pgaptmp_003247	K00850	pfkA, PFK; 6-phosphofructokinase 1 [EC:2.7.1.11]	201			Chromosome
pgaptmp_003482	K00852	rbsK, RBKS; ribokinase [EC:2.7.1.15]	114			Chromosome
pgaptmp_001014	K00852	rbsK, RBKS; ribokinase [EC:2.7.1.15]	113			Chromosome
pgaptmp_003470	K00853	araB; L-ribulokinase [EC:2.7.1.16]	278			Chromosome
pgaptmp_001194	K00854	xylB, XYLB; xylulokinase [EC:2.7.1.17]	271			Chromosome
pgaptmp_000200	K00857	tdk, TK; thymidine kinase [EC:2.7.1.21]	114			Chromosome
pgaptmp_002439	K00858	ppnK, NADK; NAD+ kinase [EC:2.7.1.23]	136			Chromosome
pgaptmp_003617	K00859	coaE; dephospho-CoA kinase [EC:2.7.1.24]	85			Chromosome
pgaptmp_001204	K00864	glpK, GK; glycerol kinase [EC:2.7.1.30]	382			Chromosome
pgaptmp_003505	K00865	glxK, garK; glycerate 2-kinase [EC:2.7.1.165]	195			Chromosome
pgaptmp_003456	K00867	coaA; type I pantothenate kinase [EC:2.7.1.33]	198			Chromosome
pgaptmp_001618	K00872	thrB; homoserine kinase [EC:2.7.1.39]	106			Chromosome
pgaptmp_003625	K00873	PK, pyk; pyruvate kinase [EC:2.7.1.40]	334			Chromosome
pgaptmp_003841	K00874	kdgK; 2-dehydro-3-deoxygluconokinase [EC:2.7.1.45]	112			Chromosome
pgaptmp_000523	K00876	udk, UCK; uridine kinase [EC:2.7.1.48]	122			Chromosome
pgaptmp_003420	K00878	thiM; hydroxyethylthiazole kinase [EC:2.7.1.50]	120			Chromosome
pgaptmp_001102	K00899	mtnK; 5-methylthioribose kinase [EC:2.7.1.100]	165			Chromosome
pgaptmp_000262	K00919	ispE; 4-diphosphocytidyl-2-C-methyl-D-erythritol kinase [EC:2.7.1.148]	143			Chromosome
pgaptmp_002573	K00925	ackA; acetate kinase [EC:2.7.2.1]	168			Chromosome
pgaptmp_001075	K00927	PGK, pgk; phosphoglycerate kinase [EC:2.7.2.3]	174			Chromosome
pgaptmp_001776	K00928	lysC; aspartate kinase [EC:2.7.2.4]	204			Chromosome
pgaptmp_002068	K00928	lysC; aspartate kinase [EC:2.7.2.4]	234			Chromosome
pgaptmp_001769	K00930	argB; acetylglutamate kinase [EC:2.7.2.8]	56			Chromosome
pgaptmp_003476	K00931	proB; glutamate 5-kinase [EC:2.7.2.11]	186			Chromosome
pgaptmp_000355	K00939	adk, AK; adenylate kinase [EC:2.7.4.3]	137			Chromosome
pgaptmp_002348	K00940	ndk, NME; nucleoside-diphosphate kinase [EC:2.7.4.6]	143			Chromosome
pgaptmp_003957	K00942	gmk, GUK1; guanylate kinase [EC:2.7.4.8]	37			Chromosome
pgaptmp_000244	K00943	tmk, DTYMK; dTMP kinase [EC:2.7.4.9]	87			Chromosome
pgaptmp_002364	K00945	cmk; CMP/dCMP kinase [EC:2.7.4.25]	104			Chromosome
pgaptmp_000794	K00946	thiL; thiamine-monophosphate kinase [EC:2.7.4.16]	164			Chromosome
pgaptmp_000267	K00948	PRPS, prsA; ribose-phosphate pyrophosphokinase [EC:2.7.6.1]	228			Chromosome
pgaptmp_001889	K00954	E2.7.7.3A, coaD, kdtB; pantetheine-phosphate adenylyltransferase [EC:2.7.7.3]	78			Chromosome
pgaptmp_001364	K00958	sat, met3; sulfate adenylyltransferase [EC:2.7.7.4]	279			Chromosome
pgaptmp_002061	K00962	pnp, PNPT1; polyribonucleotide nucleotidyltransferase [EC:2.7.7.8]	474			Chromosome
pgaptmp_000643	K00963	UGP2, galU, galF; UTP--glucose-1-phosphate uridylyltransferase [EC:2.7.7.9]	177			Chromosome
pgaptmp_003151	K00963	UGP2, galU, galF; UTP--glucose-1-phosphate uridylyltransferase [EC:2.7.7.9]	161			Chromosome
pgaptmp_001640	K00965	galT, GALT; UDPglucose--hexose-1-phosphate uridylyltransferase [EC:2.7.7.12]	198			Chromosome
pgaptmp_000164	K00966	GMPP; mannose-1-phosphate guanylyltransferase [EC:2.7.7.13]	175			Chromosome
pgaptmp_002941	K00969	nadD; nicotinate-nucleotide adenylyltransferase [EC:2.7.7.18]	63			Chromosome
pgaptmp_000759	K00971	manC, cpsB; mannose-1-phosphate guanylyltransferase [EC:2.7.7.13]	203			Chromosome
pgaptmp_001293	K00974	cca; tRNA nucleotidyltransferase (CCA-adding enzyme) [EC:2.7.7.72 3.1.3.- 3.1.4.-]	136			Chromosome
pgaptmp_002046	K00981	E2.7.7.41, CDS1, CDS2, cdsA; phosphatidate cytidylyltransferase [EC:2.7.7.41]	79			Chromosome
pgaptmp_001196	K00986	ltrA; RNA-directed DNA polymerase [EC:2.7.7.49]	278			Chromosome
pgaptmp_001808	K00986	ltrA; RNA-directed DNA polymerase [EC:2.7.7.49]	278			Chromosome
pgaptmp_003273	K00986	ltrA; RNA-directed DNA polymerase [EC:2.7.7.49]	279			Chromosome
pgaptmp_001912	K00986	ltrA; RNA-directed DNA polymerase [EC:2.7.7.49]	222			Chromosome
pgaptmp_002080	K00995	pgsA, PGS1; CDP-diacylglycerol---glycerol-3-phosphate 3-phosphatidyltransferase [EC:2.7.8.5]	166			Chromosome
pgaptmp_000773	K00997	acpS; holo-[acyl-carrier protein] synthase [EC:2.7.8.7]	37			Chromosome
pgaptmp_001815	K01000	mraY; phospho-N-acetylmuramoyl-pentapeptide-transferase [EC:2.7.8.13]	175			Chromosome
pgaptmp_002550	K01005	tagT_U_V; polyisoprenyl-teichoic acid--peptidoglycan teichoic acid transferase [EC:2.7.8.-]	67			Chromosome
pgaptmp_003129	K01006	ppdK; pyruvate, orthophosphate dikinase [EC:2.7.9.1]	538			Chromosome
pgaptmp_001493	K01011	TST, MPST, sseA; thiosulfate/3-mercaptopyruvate sulfurtransferase [EC:2.8.1.1 2.8.1.2]	185			Chromosome
pgaptmp_002645	K01012	bioB; biotin synthase [EC:2.8.1.6]	248			Chromosome
pgaptmp_003509	K01026	pct; propionate CoA-transferase [EC:2.8.3.1]	319			Chromosome
pgaptmp_003506	K01026	pct; propionate CoA-transferase [EC:2.8.3.1]	263			Chromosome
pgaptmp_003487	K01028	scoA; 3-oxoacid CoA-transferase subunit A [EC:2.8.3.5]	216			Chromosome
pgaptmp_003486	K01029	scoB; 3-oxoacid CoA-transferase subunit B [EC:2.8.3.5]	156			Chromosome
pgaptmp_000268	K01056	PTH1, pth, spoVC; peptidyl-tRNA hydrolase, PTH1 family [EC:3.1.1.29]	133			Chromosome
pgaptmp_003921	K01061	E3.1.1.45; carboxymethylenebutenolidase [EC:3.1.1.45]	108			Chromosome
pgaptmp_004112	K01066	aes; acetyl esterase [EC:3.1.1.-]	215			Chromosome
pgaptmp_003198	K01069	gloB, gloC, HAGH; hydroxyacylglutathione hydrolase [EC:3.1.2.6]	73			Chromosome
pgaptmp_000920	K01081	E3.1.3.5; 5'-nucleotidase [EC:3.1.3.5]	127			Chromosome
pgaptmp_000742	K01091	gph; phosphoglycolate phosphatase [EC:3.1.3.18]	43			Chromosome
pgaptmp_001560	K01092	E3.1.3.25, IMPA, suhB; myo-inositol-1(or 4)-monophosphatase [EC:3.1.3.25]	108			Chromosome
pgaptmp_001365	K01092	E3.1.3.25, IMPA, suhB; myo-inositol-1(or 4)-monophosphatase [EC:3.1.3.25]	115			Chromosome
pgaptmp_002601	K01101	E3.1.3.41; 4-nitrophenyl phosphatase [EC:3.1.3.41]	64			Chromosome
pgaptmp_001326	K01114	plc; phospholipase C [EC:3.1.4.3]	324			Chromosome
pgaptmp_001062	K01118	acpD, azoR; FMN-dependent NADH-azoreductase [EC:1.7.1.17]	118			Chromosome
pgaptmp_003999	K01118	acpD, azoR; FMN-dependent NADH-azoreductase [EC:1.7.1.17]	142			Chromosome
pgaptmp_001634	K01126	E3.1.4.46, glpQ, ugpQ; glycerophosphoryl diester phosphodiesterase [EC:3.1.4.46]	69			Chromosome
pgaptmp_004009	K01126	E3.1.4.46, glpQ, ugpQ; glycerophosphoryl diester phosphodiesterase [EC:3.1.4.46]	73			Chromosome
pgaptmp_003254	K01126	E3.1.4.46, glpQ, ugpQ; glycerophosphoryl diester phosphodiesterase [EC:3.1.4.46]	76			Chromosome
pgaptmp_003200	K01139	spoT; GTP diphosphokinase / guanosine-3',5'-bis(diphosphate) 3'-diphosphatase [EC:2.7.6.5 3.1.7.2]	494			Chromosome
pgaptmp_001123	K01142	E3.1.11.2, xthA; exodeoxyribonuclease III [EC:3.1.11.2]	197			Chromosome
pgaptmp_001609	K01151	nfo; deoxyribonuclease IV [EC:3.1.21.2]	149			Chromosome
pgaptmp_000082	K01153	hsdR; type I restriction enzyme, R subunit [EC:3.1.21.3]	516			Chromosome
pgaptmp_000084	K01154	hsdS; type I restriction enzyme, S subunit [EC:3.1.21.3]	191			Chromosome
pgaptmp_002947	K01159	ruvC; crossover junction endodeoxyribonuclease RuvC [EC:3.1.21.10]	18			Chromosome
pgaptmp_003221	K01159	ruvC; crossover junction endodeoxyribonuclease RuvC [EC:3.1.21.10]	87			Chromosome
pgaptmp_000992	K01174	nuc; micrococcal nuclease [EC:3.1.31.1]	34			Chromosome
pgaptmp_003845	K01191	MAN2C1; alpha-mannosidase [EC:3.2.1.24]	635			Chromosome
pgaptmp_001954	K01192	E3.2.1.25, MANBA, manB; beta-mannosidase [EC:3.2.1.25]	459			Chromosome
pgaptmp_001395	K01192	E3.2.1.25, MANBA, manB; beta-mannosidase [EC:3.2.1.25]	19			Chromosome
pgaptmp_003750	K01243	mtnN, mtn, pfs; adenosylhomocysteine nucleosidase [EC:3.2.2.9]	17			Chromosome
pgaptmp_001345	K01246	tag; DNA-3-methyladenine glycosylase I [EC:3.2.2.20]	154			Chromosome
pgaptmp_002727	K01247	alkA; DNA-3-methyladenine glycosylase II [EC:3.2.2.21]	59			Chromosome
pgaptmp_000779	K01251	E3.3.1.1, ahcY; adenosylhomocysteinase [EC:3.3.1.1]	275			Chromosome
pgaptmp_003484	K01258	pepT; tripeptide aminopeptidase [EC:3.4.11.4]	155			Chromosome
pgaptmp_002421	K01258	pepT; tripeptide aminopeptidase [EC:3.4.11.4]	156			Chromosome
pgaptmp_000528	K01262	pepP; Xaa-Pro aminopeptidase [EC:3.4.11.9]	198			Chromosome
pgaptmp_002803	K01265	map; methionyl aminopeptidase [EC:3.4.11.18]	46			Chromosome
pgaptmp_000771	K01265	map; methionyl aminopeptidase [EC:3.4.11.18]	167			Chromosome
pgaptmp_001512	K01269	yhfE; aminopeptidase [EC:3.4.11.-]	193			Chromosome
pgaptmp_001568	K01271	pepQ; Xaa-Pro dipeptidase [EC:3.4.13.9]	134			Chromosome
pgaptmp_003549	K01273	DPEP; membrane dipeptidase [EC:3.4.13.19]	109			Chromosome
pgaptmp_002088	K01273	DPEP; membrane dipeptidase [EC:3.4.13.19]	117			Chromosome
pgaptmp_002810	K01304	pcp; pyroglutamyl-peptidase [EC:3.4.19.3]	138			Chromosome
pgaptmp_002515	K01338	lon; ATP-dependent Lon protease [EC:3.4.21.53]	479			Chromosome
pgaptmp_000413	K01338	lon; ATP-dependent Lon protease [EC:3.4.21.53]	527			Chromosome
pgaptmp_001296	K01354	ptrB; oligopeptidase B [EC:3.4.21.83]	387			Chromosome
pgaptmp_002164	K01356	lexA; repressor LexA [EC:3.4.21.88]	134			Chromosome
pgaptmp_002518	K01358	clpP, CLPP; ATP-dependent Clp protease, protease subunit [EC:3.4.21.92]	153			Chromosome
pgaptmp_001798	K01358	clpP, CLPP; ATP-dependent Clp protease, protease subunit [EC:3.4.21.92]	208			Chromosome
pgaptmp_003047	K01358	clpP, CLPP; ATP-dependent Clp protease, protease subunit [EC:3.4.21.92]	21			Chromosome
pgaptmp_000798	K01409	KAE1, tsaD, QRI7; N6-L-threonylcarbamoyladenine synthase [EC:2.3.1.234]	182			Chromosome
pgaptmp_002449	K01409	KAE1, tsaD, QRI7; N6-L-threonylcarbamoyladenine synthase [EC:2.3.1.234]	125			Chromosome
pgaptmp_002007	K01419	hslV, clpQ; ATP-dependent HslUV protease, peptidase subunit HslV [EC:3.4.25.2]	165			Chromosome
pgaptmp_000211	K01421	yhgE; putative membrane protein	195			Chromosome
pgaptmp_001171	K01424	E3.5.1.1, ansA, ansB; L-asparaginase [EC:3.5.1.1]	28			Chromosome
pgaptmp_001422	K01426	E3.5.1.4, amiE; amidase [EC:3.5.1.4]	325			Chromosome
pgaptmp_001176	K01426	E3.5.1.4, amiE; amidase [EC:3.5.1.4]	233			Chromosome
pgaptmp_001186	K01428	ureC; urease subunit alpha [EC:3.5.1.5]	405			Chromosome
pgaptmp_003721	K01433	purU; formyltetrahydrofolate deformylase [EC:3.5.1.10]	182			Chromosome
pgaptmp_002372	K01439	dapE; succinyl-diaminopimelate desuccinylase [EC:3.5.1.18]	172			Chromosome
pgaptmp_001252	K01443	nagA, AMDHD2; N-acetylglucosamine-6-phosphate deacetylase [EC:3.5.1.25]	172			Chromosome
pgaptmp_003496	K01443	nagA, AMDHD2; N-acetylglucosamine-6-phosphate deacetylase [EC:3.5.1.25]	159			Chromosome
pgaptmp_000367	K01448	amiABC; N-acetylmuramoyl-L-alanine amidase [EC:3.5.1.28]	55			Chromosome
pgaptmp_002368	K01449	cwlJ, sleB; N-acetylmuramoyl-L-alanine amidase [EC:3.5.1.28]	125			Chromosome
pgaptmp_003362	K01449	cwlJ, sleB; N-acetylmuramoyl-L-alanine amidase [EC:3.5.1.28]	40			Chromosome
pgaptmp_003382	K01449	cwlJ, sleB; N-acetylmuramoyl-L-alanine amidase [EC:3.5.1.28]	21			Chromosome
pgaptmp_004015	K01449	cwlJ, sleB; N-acetylmuramoyl-L-alanine amidase [EC:3.5.1.28]	39			Chromosome
pgaptmp_002804	K01462	PDF, def; peptide deformylase [EC:3.5.1.88]	25			Chromosome
pgaptmp_001866	K01462	PDF, def; peptide deformylase [EC:3.5.1.88]	82			Chromosome
pgaptmp_001167	K01464	DPYS, dht, hydA; dihydropyrimidinase [EC:3.5.2.2]	275			Chromosome
pgaptmp_001845	K01465	URA4, pyrC; dihydroorotase [EC:3.5.2.3]	200			Chromosome
pgaptmp_003519	K01468	hutI, AMDHD1; imidazolonepropionase [EC:3.5.2.7]	203			Chromosome
pgaptmp_000126	K01470	E3.5.2.10; creatinine amidohydrolase [EC:3.5.2.10]	115			Chromosome
pgaptmp_003532	K01473	hyuA; N-methylhydantoinase A [EC:3.5.2.14]	470			Chromosome
pgaptmp_001473	K01473	hyuA; N-methylhydantoinase A [EC:3.5.2.14]	178			Chromosome
pgaptmp_003529	K01474	hyuB; N-methylhydantoinase B [EC:3.5.2.14]	482			Chromosome
pgaptmp_003531	K01474	hyuB; N-methylhydantoinase B [EC:3.5.2.14]	488			Chromosome
pgaptmp_000373	K01476	E3.5.3.1, rocF, arg; arginase [EC:3.5.3.1]	250			Chromosome
pgaptmp_002590	K01476	E3.5.3.1, rocF, arg; arginase [EC:3.5.3.1]	186			Chromosome
pgaptmp_000539	K01480	speB; agmatinase [EC:3.5.3.11]	235			Chromosome
pgaptmp_002447	K01491	folD; methylenetetrahydrofolate dehydrogenase (NADP+) / methenyltetrahydrofolate cyclohydrolase [EC:1.5.1.5 3.5.4.9]	141			Chromosome
pgaptmp_000518	K01491	folD; methylenetetrahydrofolate dehydrogenase (NADP+) / methenyltetrahydrofolate cyclohydrolase [EC:1.5.1.5 3.5.4.9]	115			Chromosome
pgaptmp_000283	K01493	comEB; dCMP deaminase [EC:3.5.4.12]	68			Chromosome
pgaptmp_000621	K01495	GCH1, folE; GTP cyclohydrolase IA [EC:3.5.4.16]	101			Chromosome
pgaptmp_001529	K01495	GCH1, folE; GTP cyclohydrolase IA [EC:3.5.4.16]	138			Chromosome
pgaptmp_001596	K01501	E3.5.5.1; nitrilase [EC:3.5.5.1]	277			Chromosome
pgaptmp_003541	K01506	davA; 5-aminopentanamidase [EC:3.5.1.30]	24			Chromosome
pgaptmp_002419	K01515	nudF; ADP-ribose pyrophosphatase [EC:3.6.1.13 3.6.1.-]	82			Chromosome
pgaptmp_002962	K01520	dut, DUT; dUTP pyrophosphatase [EC:3.6.1.23]	79			Chromosome
pgaptmp_002064	K01520	dut, DUT; dUTP pyrophosphatase [EC:3.6.1.23]	82			Chromosome
pgaptmp_001132	K01524	ppx-gppA; exopolyphosphatase / guanosine-5'-triphosphate,3'-diphosphate pyrophosphatase [EC:3.6.1.11 3.6.1.40]	117			Chromosome
pgaptmp_002266	K01529	yjjX; inosine/xanthosine triphosphatase [EC:3.6.1.73]	85			Chromosome
pgaptmp_001861	K01537	ATP2C; P-type Ca2+ transporter type 2C [EC:7.2.2.10]	508			Chromosome
pgaptmp_000114	K01556	KYNU, kynU; kynureninase [EC:3.7.1.3]	337			Chromosome
pgaptmp_002724	K01560	E3.8.1.2; 2-haloacid dehalogenase [EC:3.8.1.2]	75			Chromosome
pgaptmp_003138	K01579	panD; aspartate 1-decarboxylase [EC:4.1.1.11]	73			Chromosome
pgaptmp_001065	K01579	panD; aspartate 1-decarboxylase [EC:4.1.1.11]	83			Chromosome
pgaptmp_000459	K01585	speA; arginine decarboxylase [EC:4.1.1.19]	294			Chromosome
pgaptmp_001646	K01585	speA; arginine decarboxylase [EC:4.1.1.19]	324			Chromosome
pgaptmp_001067	K01586	lysA; diaminopimelate decarboxylase [EC:4.1.1.20]	236			Chromosome
pgaptmp_003245	K01588	purE; 5-(carboxyamino)imidazole ribonucleotide mutase [EC:5.4.99.18]	107			Chromosome
pgaptmp_003244	K01589	purK; 5-(carboxyamino)imidazole ribonucleotide synthase [EC:6.3.4.18]	205			Chromosome
pgaptmp_001848	K01591	pyrF; orotidine-5'-phosphate decarboxylase [EC:4.1.1.23]	104			Chromosome
pgaptmp_003248	K01595	ppc; phosphoenolpyruvate carboxylase [EC:4.1.1.31]	507			Chromosome
pgaptmp_003188	K01599	hemE, UROD; uroporphyrinogen decarboxylase [EC:4.1.1.37]	252			Chromosome
pgaptmp_003388	K01611	speD, AMD1; S-adenosylmethionine decarboxylase [EC:4.1.1.50]	105			Chromosome
pgaptmp_003758	K01612	bsdC; vanillate/4-hydroxybenzoate decarboxylase subunit C [EC:4.1.1.- 4.1.1.61]	492			Chromosome
pgaptmp_001883	K01613	psd, PISD; phosphatidylserine decarboxylase [EC:4.1.1.65]	126			Chromosome
pgaptmp_001233	K01617	dmpH, xylI, nahK; 2-oxo-3-hexenedioate decarboxylase [EC:4.1.1.77]	129			Chromosome
pgaptmp_002917	K01619	deoC, DERA; deoxyribose-phosphate aldolase [EC:4.1.2.4]	29			Chromosome
pgaptmp_001019	K01619	deoC, DERA; deoxyribose-phosphate aldolase [EC:4.1.2.4]	93			Chromosome
pgaptmp_003738	K01620	ltaE; threonine aldolase [EC:4.1.2.48]	190			Chromosome
pgaptmp_003840	K01625	eda; 2-dehydro-3-deoxyphosphogluconate aldolase / (4S)-4-hydroxy-2-oxoglutarate aldolase [EC:4.1.2.14 4.1.3.42]	101			Chromosome
pgaptmp_001023	K01628	fucA; L-fuculose-phosphate aldolase [EC:4.1.2.17]	16			Chromosome
pgaptmp_000148	K01628	fucA; L-fuculose-phosphate aldolase [EC:4.1.2.17]	38			Chromosome
pgaptmp_001509	K01633	folB; 7,8-dihydroneopterin aldolase/epimerase/oxygenase [EC:4.1.2.25 5.1.99.8 1.13.11.81]	62			Chromosome
pgaptmp_003557	K01640	HMGCL, hmgL; hydroxymethylglutaryl-CoA lyase [EC:4.1.3.4]	137			Chromosome
pgaptmp_003401	K01647	CS, gltA; citrate synthase [EC:2.3.3.1]	300			Chromosome
pgaptmp_001337	K01649	leuA, IMS; 2-isopropylmalate synthase [EC:2.3.3.13]	371			Chromosome
pgaptmp_000851	K01649	leuA, IMS; 2-isopropylmalate synthase [EC:2.3.3.13]	260			Chromosome
pgaptmp_003407	K01649	leuA, IMS; 2-isopropylmalate synthase [EC:2.3.3.13]	353			Chromosome
pgaptmp_003410	K01652	E2.2.1.6L, ilvB, ilvG, ilvI; acetolactate synthase I/II/III large subunit [EC:2.2.1.6]	363			Chromosome
pgaptmp_000646	K01652	E2.2.1.6L, ilvB, ilvG, ilvI; acetolactate synthase I/II/III large subunit [EC:2.2.1.6]	239			Chromosome
pgaptmp_003409	K01653	E2.2.1.6S, ilvH, ilvN; acetolactate synthase I/III small subunit [EC:2.2.1.6]	86			Chromosome
pgaptmp_001748	K01657	trpE; anthranilate synthase component I [EC:4.1.3.27]	151			Chromosome
pgaptmp_002635	K01661	menB; naphthoate synthase [EC:4.1.3.36]	218			Chromosome
pgaptmp_002442	K01662	dxs; 1-deoxy-D-xylulose-5-phosphate synthase [EC:2.2.1.7]	346			Chromosome
pgaptmp_003753	K01662	dxs; 1-deoxy-D-xylulose-5-phosphate synthase [EC:2.2.1.7]	339			Chromosome
pgaptmp_001068	K01676	E4.2.1.2A, fumA, fumB; fumarate hydratase, class I [EC:4.2.1.2]	377			Chromosome
pgaptmp_001432	K01681	ACO, acnA; aconitate hydratase [EC:4.2.1.3]	909			Chromosome
pgaptmp_000558	K01685	uxaA; altronate hydrolase [EC:4.2.1.7]	387			Chromosome
pgaptmp_003839	K01686	uxuA; mannonate dehydratase [EC:4.2.1.8]	272			Chromosome
pgaptmp_000143	K01687	ilvD; dihydroxy-acid dehydratase [EC:4.2.1.9]	294			Chromosome
pgaptmp_003411	K01687	ilvD; dihydroxy-acid dehydratase [EC:4.2.1.9]	586			Chromosome
pgaptmp_001078	K01689	ENO, eno; enolase [EC:4.2.1.11]	383			Chromosome
pgaptmp_003808	K01692	paaF, echA; enoyl-CoA hydratase [EC:4.2.1.17]	149			Chromosome
pgaptmp_001443	K01693	hisB; imidazoleglycerol-phosphate dehydratase [EC:4.2.1.19]	129			Chromosome
pgaptmp_002317	K01695	trpA; tryptophan synthase alpha chain [EC:4.2.1.20]	117			Chromosome
pgaptmp_002318	K01696	trpB; tryptophan synthase beta chain [EC:4.2.1.20]	289			Chromosome
pgaptmp_002509	K01698	hemB, ALAD; porphobilinogen synthase [EC:4.2.1.24]	216			Chromosome
pgaptmp_002223	K01699	pduC; propanediol dehydratase large subunit [EC:4.2.1.28]	448			Chromosome
pgaptmp_003405	K01703	leuC, IPMI-L; 3-isopropylmalate/(R)-2-methylmalate dehydratase large subunit [EC:4.2.1.33 4.2.1.35]	324			Chromosome
pgaptmp_001467	K01703	leuC, IPMI-L; 3-isopropylmalate/(R)-2-methylmalate dehydratase large subunit [EC:4.2.1.33 4.2.1.35]	167			Chromosome
pgaptmp_003404	K01704	leuD, IPMI-S; 3-isopropylmalate/(R)-2-methylmalate dehydratase small subunit [EC:4.2.1.33 4.2.1.35]	122			Chromosome
pgaptmp_001466	K01704	leuD, IPMI-S; 3-isopropylmalate/(R)-2-methylmalate dehydratase small subunit [EC:4.2.1.33 4.2.1.35]	73			Chromosome
pgaptmp_001469	K01704	leuD, IPMI-S; 3-isopropylmalate/(R)-2-methylmalate dehydratase small subunit [EC:4.2.1.33 4.2.1.35]	65			Chromosome
pgaptmp_003520	K01712	hutU, UROC1; urocanate hydratase [EC:4.2.1.49]	439			Chromosome
pgaptmp_002069	K01714	dapA; 4-hydroxy-tetrahydrodipicolinate synthase [EC:4.3.3.7]	163			Chromosome
pgaptmp_000544	K01715	crt; enoyl-CoA hydratase [EC:4.2.1.17]	117			Chromosome
pgaptmp_001342	K01715	crt; enoyl-CoA hydratase [EC:4.2.1.17]	142			Chromosome
pgaptmp_000887	K01719	hemD, UROS; uroporphyrinogen-III synthase [EC:4.2.1.75]	104			Chromosome
pgaptmp_003555	K01720	prpD; 2-methylcitrate dehydratase [EC:4.2.1.79]	300			Chromosome
pgaptmp_001617	K01733	thrC; threonine synthase [EC:4.2.3.1]	204			Chromosome
pgaptmp_000529	K01734	mgsA; methylglyoxal synthase [EC:4.2.3.3]	129			Chromosome
pgaptmp_002323	K01735	aroB; 3-dehydroquinate synthase [EC:4.2.3.4]	124			Chromosome
pgaptmp_002324	K01736	aroC; chorismate synthase [EC:4.2.3.5]	224			Chromosome
pgaptmp_000620	K01737	queD, ptpS, PTS; 6-pyruvoyltetrahydropterin/6-carboxytetrahydropterin synthase [EC:4.2.3.12 4.1.2.50]	150			Chromosome
pgaptmp_002722	K01737	queD, ptpS, PTS; 6-pyruvoyltetrahydropterin/6-carboxytetrahydropterin synthase [EC:4.2.3.12 4.1.2.50]	103			Chromosome
pgaptmp_004014	K01738	cysK; cysteine synthase [EC:2.5.1.47]	205			Chromosome
pgaptmp_003636	K01738	cysK; cysteine synthase [EC:2.5.1.47]	207			Chromosome
pgaptmp_001425	K01739	metB; cystathionine gamma-synthase [EC:2.5.1.48]	242			Chromosome
pgaptmp_000162	K01745	hutH, HAL; histidine ammonia-lyase [EC:4.3.1.3]	260			Chromosome
pgaptmp_002511	K01749	hemC, HMBS; hydroxymethylbilane synthase [EC:2.5.1.61]	197			Chromosome
pgaptmp_002543	K01754	E4.3.1.19, ilvA, tdcB; threonine dehydratase [EC:4.3.1.19]	206			Chromosome
pgaptmp_001775	K01755	argH, ASL; argininosuccinate lyase [EC:4.3.2.1]	268			Chromosome
pgaptmp_000821	K01756	purB, ADSL; adenylosuccinate lyase [EC:4.3.2.2]	315			Chromosome
pgaptmp_000389	K01759	GLO1, gloA; lactoylglutathione lyase [EC:4.4.1.5]	84			Chromosome
pgaptmp_003189	K01772	hemH, FECH; protoporphyrin/coproporphyrin ferrochelatase [EC:4.98.1.1 4.99.1.9]	148			Chromosome
pgaptmp_000776	K01775	alr; alanine racemase [EC:5.1.1.1]	121			Chromosome
pgaptmp_003547	K01775	alr; alanine racemase [EC:5.1.1.1]	151			Chromosome
pgaptmp_002524	K01776	murI; glutamate racemase [EC:5.1.1.3]	139			Chromosome
pgaptmp_002607	K01778	dapF; diaminopimelate epimerase [EC:5.1.1.7]	133			Chromosome
pgaptmp_001873	K01783	rpe, RPE; ribulose-phosphate 3-epimerase [EC:5.1.3.1]	112			Chromosome
pgaptmp_003552	K01784	galE, GALE; UDP-glucose 4-epimerase [EC:5.1.3.2]	215			Chromosome
pgaptmp_001642	K01784	galE, GALE; UDP-glucose 4-epimerase [EC:5.1.3.2]	206			Chromosome
pgaptmp_000982	K01784	galE, GALE; UDP-glucose 4-epimerase [EC:5.1.3.2]	146			Chromosome
pgaptmp_000568	K01791	wecB; UDP-N-acetylglucosamine 2-epimerase (non-hydrolysing) [EC:5.1.3.14]	241			Chromosome
pgaptmp_001269	K01791	wecB; UDP-N-acetylglucosamine 2-epimerase (non-hydrolysing) [EC:5.1.3.14]	226			Chromosome
pgaptmp_000710	K01799	nicE, maiA; maleate isomerase [EC:5.2.1.1]	168			Chromosome
pgaptmp_003932	K01804	araA; L-arabinose isomerase [EC:5.3.1.4]	348			Chromosome
pgaptmp_001193	K01805	xylA; xylose isomerase [EC:5.3.1.5]	459			Chromosome
pgaptmp_002559	K01807	rpiA; ribose 5-phosphate isomerase A [EC:5.3.1.6]	111			Chromosome
pgaptmp_000097	K01808	rpiB; ribose 5-phosphate isomerase B [EC:5.3.1.6]	104			Chromosome
pgaptmp_003261	K01809	manA, MPI; mannose-6-phosphate isomerase [EC:5.3.1.8]	137			Chromosome
pgaptmp_004060	K01810	GPI, pgi; glucose-6-phosphate isomerase [EC:5.3.1.9]	322			Chromosome
pgaptmp_000556	K01812	uxaC; glucuronate isomerase [EC:5.3.1.12]	381			Chromosome
pgaptmp_001445	K01814	hisA; phosphoribosylformimino-5-aminoimidazole carboxamide ribotide isomerase [EC:5.3.1.16]	92			Chromosome
pgaptmp_002319	K01817	trpF; phosphoribosylanthranilate isomerase [EC:5.3.1.24]	48			Chromosome
pgaptmp_001322	K01820	rhaA; L-rhamnose isomerase / sugar isomerase [EC:5.3.1.14 5.3.1.-]	297			Chromosome
pgaptmp_001234	K01821	praC, xylH; 4-oxalocrotonate tautomerase [EC:5.3.2.6]	30			Chromosome
pgaptmp_003752	K01823	idi, IDI; isopentenyl-diphosphate Delta-isomerase [EC:5.3.3.2]	136			Chromosome
pgaptmp_003920	K01835	pgm; phosphoglucomutase [EC:5.4.2.2]	273			Chromosome
pgaptmp_002413	K01839	deoB; phosphopentomutase [EC:5.4.2.7]	221			Chromosome
pgaptmp_002508	K01845	hemL; glutamate-1-semialdehyde 2,1-aminomutase [EC:5.4.3.8]	296			Chromosome
pgaptmp_003125	K01845	hemL; glutamate-1-semialdehyde 2,1-aminomutase [EC:5.4.3.8]	285			Chromosome
pgaptmp_001731	K01866	YARS, tyrS; tyrosyl-tRNA synthetase [EC:6.1.1.1]	263			Chromosome
pgaptmp_003624	K01867	WARS, trpS; tryptophanyl-tRNA synthetase [EC:6.1.1.2]	264			Chromosome
pgaptmp_003280	K01868	TARS, thrS; threonyl-tRNA synthetase [EC:6.1.1.3]	449			Chromosome
pgaptmp_000910	K01869	LARS, leuS; leucyl-tRNA synthetase [EC:6.1.1.4]	527			Chromosome
pgaptmp_003646	K01870	IARS, ileS; isoleucyl-tRNA synthetase [EC:6.1.1.5]	534			Chromosome
pgaptmp_003094	K01872	AARS, alaS; alanyl-tRNA synthetase [EC:6.1.1.7]	510			Chromosome
pgaptmp_003712	K01872	AARS, alaS; alanyl-tRNA synthetase [EC:6.1.1.7]	121			Chromosome
pgaptmp_002504	K01873	VARS, valS; valyl-tRNA synthetase [EC:6.1.1.9]	539			Chromosome
pgaptmp_000251	K01874	MARS, metG; methionyl-tRNA synthetase [EC:6.1.1.10]	416			Chromosome
pgaptmp_000018	K01875	SARS, serS; seryl-tRNA synthetase [EC:6.1.1.11]	269			Chromosome
pgaptmp_003103	K01876	DARS2, aspS; aspartyl-tRNA synthetase [EC:6.1.1.12]	351			Chromosome
pgaptmp_002166	K01880	GARS, glyS1; glycyl-tRNA synthetase [EC:6.1.1.14]	349			Chromosome
pgaptmp_000741	K01881	PARS, proS; prolyl-tRNA synthetase [EC:6.1.1.15]	188			Chromosome
pgaptmp_003665	K01881	PARS, proS; prolyl-tRNA synthetase [EC:6.1.1.15]	359			Chromosome
pgaptmp_000313	K01883	CARS, cysS; cysteinyl-tRNA synthetase [EC:6.1.1.16]	261			Chromosome
pgaptmp_001383	K01885	EARS, gltX; glutamyl-tRNA synthetase [EC:6.1.1.17]	199			Chromosome
pgaptmp_000898	K01887	RARS, argS; arginyl-tRNA synthetase [EC:6.1.1.19]	283			Chromosome
pgaptmp_003237	K01889	FARSA, pheS; phenylalanyl-tRNA synthetase alpha chain [EC:6.1.1.20]	230			Chromosome
pgaptmp_003236	K01890	FARSB, pheT; phenylalanyl-tRNA synthetase beta chain [EC:6.1.1.20]	348			Chromosome
pgaptmp_003104	K01892	HARS, hisS; histidyl-tRNA synthetase [EC:6.1.1.21]	224			Chromosome
pgaptmp_002279	K01893	NARS, asnS; asparaginyl-tRNA synthetase [EC:6.1.1.22]	314			Chromosome
pgaptmp_001791	K01895	ACSS1_2, acs; acetyl-CoA synthetase [EC:6.2.1.1]	414			Chromosome
pgaptmp_001341	K01897	ACSL, fadD; long-chain acyl-CoA synthetase [EC:6.2.1.3]	362			Chromosome
pgaptmp_001993	K01902	sucD; succinyl-CoA synthetase alpha subunit [EC:6.2.1.5]	240			Chromosome
pgaptmp_001992	K01903	sucC; succinyl-CoA synthetase beta subunit [EC:6.2.1.5]	301			Chromosome
pgaptmp_002634	K01911	menE; o-succinylbenzoate---CoA ligase [EC:6.2.1.26]	205			Chromosome
pgaptmp_003810	K01912	paaK; phenylacetate-CoA ligase [EC:6.2.1.30]	289			Chromosome
pgaptmp_003925	K01915	glnA, GLUL; glutamine synthetase [EC:6.3.1.2]	421			Chromosome
pgaptmp_000178	K01915	glnA, GLUL; glutamine synthetase [EC:6.3.1.2]	300			Chromosome
pgaptmp_002142	K01915	glnA, GLUL; glutamine synthetase [EC:6.3.1.2]	330			Chromosome
pgaptmp_003224	K01916	nadE; NAD+ synthase [EC:6.3.1.5]	157			Chromosome
pgaptmp_001055	K01918	panC; pantoate--beta-alanine ligase [EC:6.3.2.1]	143			Chromosome
pgaptmp_002276	K01921	ddl; D-alanine-D-alanine ligase [EC:6.3.2.4]	201			Chromosome
pgaptmp_000822	K01923	purC; phosphoribosylaminoimidazole-succinocarboxamide synthase [EC:6.3.2.6]	145			Chromosome
pgaptmp_002502	K01924	murC; UDP-N-acetylmuramate--alanine ligase [EC:6.3.2.8]	270			Chromosome
pgaptmp_001816	K01925	murD; UDP-N-acetylmuramoylalanine--D-glutamate ligase [EC:6.3.2.9]	195			Chromosome
pgaptmp_001814	K01928	murE; UDP-N-acetylmuramoyl-L-alanyl-D-glutamate--2,6-diaminopimelate ligase [EC:6.3.2.13]	244			Chromosome
pgaptmp_002275	K01929	murF; UDP-N-acetylmuramoyl-tripeptide--D-alanyl-D-alanine ligase [EC:6.3.2.10]	168			Chromosome
pgaptmp_000827	K01933	purM; phosphoribosylformylglycinamidine cyclo-ligase [EC:6.3.3.1]	182			Chromosome
pgaptmp_000801	K01934	MTHFS; 5-formyltetrahydrofolate cyclo-ligase [EC:6.3.3.2]	53			Chromosome
pgaptmp_000546	K01937	pyrG, CTPS; CTP synthase [EC:6.3.4.2]	397			Chromosome
pgaptmp_001294	K01938	fhs; formate--tetrahydrofolate ligase [EC:6.3.4.3]	324			Chromosome
pgaptmp_003449	K01939	purA, ADSS; adenylosuccinate synthase [EC:6.3.4.4]	249			Chromosome
pgaptmp_001774	K01940	argG, ASS1; argininosuccinate synthase [EC:6.3.4.5]	288			Chromosome
pgaptmp_000829	K01945	purD; phosphoribosylamine---glycine ligase [EC:6.3.4.13]	204			Chromosome
pgaptmp_000819	K01951	guaA, GMPS; GMP synthase (glutamine-hydrolysing) [EC:6.3.5.2]	358			Chromosome
pgaptmp_000228	K01953	asnB, ASNS; asparagine synthase (glutamine-hydrolysing) [EC:6.3.5.4]	371			Chromosome
pgaptmp_001847	K01955	carB, CPA2; carbamoyl-phosphate synthase large subunit [EC:6.3.5.5]	721			Chromosome
pgaptmp_001846	K01956	carA, CPA1; carbamoyl-phosphate synthase small subunit [EC:6.3.5.5]	260			Chromosome
pgaptmp_002454	K01961	accC; acetyl-CoA carboxylase, biotin carboxylase subunit [EC:6.4.1.2 6.3.4.14]	314			Chromosome
pgaptmp_003626	K01962	accA; acetyl-CoA carboxylase carboxyl transferase subunit alpha [EC:6.4.1.2 2.1.3.15]	205			Chromosome
pgaptmp_003627	K01963	accD; acetyl-CoA carboxylase carboxyl transferase subunit beta [EC:6.4.1.2 2.1.3.15]	170			Chromosome
pgaptmp_003993	K01971	ligD; bifunctional non-homologous end joining protein LigD [EC:6.5.1.1]	148			Chromosome
pgaptmp_003995	K01971	ligD; bifunctional non-homologous end joining protein LigD [EC:6.5.1.1]	102			Chromosome
pgaptmp_001006	K01972	E6.5.1.2, ligA, ligB; DNA ligase (NAD+) [EC:6.5.1.2]	389			Chromosome
pgaptmp_001630	K01975	thpR; RNA 2',3'-cyclic 3'-phosphodiesterase [EC:3.1.4.58]	30			Chromosome
pgaptmp_000964	K01990	ABC-2.A; ABC-2 type transport system ATP-binding protein	110			Chromosome
pgaptmp_002786	K01990	ABC-2.A; ABC-2 type transport system ATP-binding protein	135			Chromosome
pgaptmp_003135	K01990	ABC-2.A; ABC-2 type transport system ATP-binding protein	146			Chromosome
pgaptmp_002738	K01990	ABC-2.A; ABC-2 type transport system ATP-binding protein	172			Chromosome
pgaptmp_000754	K01990	ABC-2.A; ABC-2 type transport system ATP-binding protein	83			Chromosome
pgaptmp_002785	K01992	ABC-2.P; ABC-2 type transport system permease protein	39			Chromosome
pgaptmp_003134	K01992	ABC-2.P; ABC-2 type transport system permease protein	58			Chromosome
pgaptmp_002737	K01992	ABC-2.P; ABC-2 type transport system permease protein	66			Chromosome
pgaptmp_000965	K01992	ABC-2.P; ABC-2 type transport system permease protein	72			Chromosome
pgaptmp_002526	K01994	gerE; LuxR family transcriptional regulator, transcriptional regulator of spore coat protein	56			Chromosome
pgaptmp_000632	K02003	ABC.CD.A; putative ABC transport system ATP-binding protein	136			Chromosome
pgaptmp_000633	K02004	ABC.CD.P; putative ABC transport system permease protein	179			Chromosome
pgaptmp_000631	K02005	ABC.CD.TX; HlyD family secretion protein	11			Chromosome
pgaptmp_002175	K02011	afuB, fbpB; iron(III) transport system permease protein	72			Chromosome
pgaptmp_002177	K02012	afuA, fbpA; iron(III) transport system substrate-binding protein	65			Chromosome
pgaptmp_001355	K02013	ABC.FEV.A; iron complex transport system ATP-binding protein [EC:7.2.2.-]	124			Chromosome
pgaptmp_000855	K02025	ABC.MS.P; multiple sugar transport system permease protein	114			Chromosome
pgaptmp_002848	K02025	ABC.MS.P; multiple sugar transport system permease protein	197			Chromosome
pgaptmp_003573	K02025	ABC.MS.P; multiple sugar transport system permease protein	152			Chromosome
pgaptmp_003847	K02025	ABC.MS.P; multiple sugar transport system permease protein	203			Chromosome
pgaptmp_000856	K02026	ABC.MS.P1; multiple sugar transport system permease protein	102			Chromosome
pgaptmp_002847	K02026	ABC.MS.P1; multiple sugar transport system permease protein	149			Chromosome
pgaptmp_003572	K02026	ABC.MS.P1; multiple sugar transport system permease protein	112			Chromosome
pgaptmp_003846	K02026	ABC.MS.P1; multiple sugar transport system permease protein	160			Chromosome
pgaptmp_003848	K02027	ABC.MS.S; multiple sugar transport system substrate-binding protein	189			Chromosome
pgaptmp_000854	K02027	ABC.MS.S; multiple sugar transport system substrate-binding protein	112			Chromosome
pgaptmp_002849	K02027	ABC.MS.S; multiple sugar transport system substrate-binding protein	112			Chromosome
pgaptmp_003574	K02027	ABC.MS.S; multiple sugar transport system substrate-binding protein	120			Chromosome
pgaptmp_003961	K02031	ddpD; peptide/nickel transport system ATP-binding protein	150			Chromosome
pgaptmp_003968	K02031	ddpD; peptide/nickel transport system ATP-binding protein	151			Chromosome
pgaptmp_001090	K02031	ddpD; peptide/nickel transport system ATP-binding protein	186			Chromosome
pgaptmp_001659	K02032	ddpF; peptide/nickel transport system ATP-binding protein	217			Chromosome
pgaptmp_001091	K02032	ddpF; peptide/nickel transport system ATP-binding protein	207			Chromosome
pgaptmp_003963	K02033	ABC.PE.P; peptide/nickel transport system permease protein	168			Chromosome
pgaptmp_003970	K02033	ABC.PE.P; peptide/nickel transport system permease protein	168			Chromosome
pgaptmp_001092	K02033	ABC.PE.P; peptide/nickel transport system permease protein	126			Chromosome
pgaptmp_003467	K02033	ABC.PE.P; peptide/nickel transport system permease protein	144			Chromosome
pgaptmp_001661	K02033	ABC.PE.P; peptide/nickel transport system permease protein	139			Chromosome
pgaptmp_001093	K02034	ABC.PE.P1; peptide/nickel transport system permease protein	119			Chromosome
pgaptmp_001660	K02034	ABC.PE.P1; peptide/nickel transport system permease protein	144			Chromosome
pgaptmp_003466	K02034	ABC.PE.P1; peptide/nickel transport system permease protein	150			Chromosome
pgaptmp_003964	K02035	ABC.PE.S; peptide/nickel transport system substrate-binding protein	200			Chromosome
pgaptmp_002158	K02035	ABC.PE.S; peptide/nickel transport system substrate-binding protein	105			Chromosome
pgaptmp_003872	K02035	ABC.PE.S; peptide/nickel transport system substrate-binding protein	109			Chromosome
pgaptmp_001662	K02035	ABC.PE.S; peptide/nickel transport system substrate-binding protein	107			Chromosome
pgaptmp_001762	K02035	ABC.PE.S; peptide/nickel transport system substrate-binding protein	111			Chromosome
pgaptmp_001089	K02035	ABC.PE.S; peptide/nickel transport system substrate-binding protein	114			Chromosome
pgaptmp_002612	K02035	ABC.PE.S; peptide/nickel transport system substrate-binding protein	128			Chromosome
pgaptmp_001245	K02035	ABC.PE.S; peptide/nickel transport system substrate-binding protein	103			Chromosome
pgaptmp_002869	K02035	ABC.PE.S; peptide/nickel transport system substrate-binding protein	148			Chromosome
pgaptmp_000111	K02035	ABC.PE.S; peptide/nickel transport system substrate-binding protein	115			Chromosome
pgaptmp_002865	K02035	ABC.PE.S; peptide/nickel transport system substrate-binding protein	165			Chromosome
pgaptmp_003971	K02035	ABC.PE.S; peptide/nickel transport system substrate-binding protein	217			Chromosome
pgaptmp_003468	K02035	ABC.PE.S; peptide/nickel transport system substrate-binding protein	192			Chromosome
pgaptmp_003609	K02035	ABC.PE.S; peptide/nickel transport system substrate-binding protein	103			Chromosome
pgaptmp_002620	K02036	pstB; phosphate transport system ATP-binding protein [EC:7.3.2.1]	170			Chromosome
pgaptmp_002628	K02037	pstC; phosphate transport system permease protein	165			Chromosome
pgaptmp_002621	K02039	phoU; phosphate transport system protein	102			Chromosome
pgaptmp_002629	K02040	pstS; phosphate transport system substrate-binding protein	148			Chromosome
pgaptmp_001148	K02045	cysA; sulfate/thiosulfate transport system ATP-binding protein [EC:7.3.2.3]	147			Chromosome
pgaptmp_001146	K02046	cysU; sulfate/thiosulfate transport system permease protein	130			Chromosome
pgaptmp_001147	K02047	cysW; sulfate/thiosulfate transport system permease protein	131			Chromosome
pgaptmp_001101	K02057	ABC.SS.P; simple sugar transport system permease protein	166			Chromosome
pgaptmp_001099	K02058	ABC.SS.S; simple sugar transport system substrate-binding protein	79			Chromosome
pgaptmp_000513	K02068	STAR1, fetA; UDP-glucose/iron transport system ATP-binding protein	92			Chromosome
pgaptmp_000514	K02069	STAR2, fetB; UDP-glucose/iron transport system permease protein	171			Chromosome
pgaptmp_001880	K02071	metN; D-methionine transport system ATP-binding protein	11			Chromosome
pgaptmp_001879	K02072	metI; D-methionine transport system permease protein	123			Chromosome
pgaptmp_001882	K02073	metQ; D-methionine transport system substrate-binding protein	114			Chromosome
pgaptmp_002826	K02074	ABC.ZM.A; zinc/manganese transport system ATP-binding protein	111			Chromosome
pgaptmp_002825	K02075	ABC.ZM.P; zinc/manganese transport system permease protein	70			Chromosome
pgaptmp_002824	K02075	ABC.ZM.P; zinc/manganese transport system permease protein	92			Chromosome
pgaptmp_002827	K02077	ABC.ZM.S; zinc/manganese transport system substrate-binding protein	136			Chromosome
pgaptmp_003685	K02078	acpP; acyl carrier protein	33			Chromosome
pgaptmp_001897	K02078	acpP; acyl carrier protein	53			Chromosome
pgaptmp_001172	K02083	allC; allantoate deiminase [EC:3.5.3.9]	228			Chromosome
pgaptmp_003764	K02083	allC; allantoate deiminase [EC:3.5.3.9]	236			Chromosome
pgaptmp_002278	K02086	dnaD; DNA replication protein	41			Chromosome
pgaptmp_003457	K02099	araC; AraC family transcriptional regulator, arabinose operon regulatory protein	14			Chromosome
pgaptmp_000560	K02100	araE; MFS transporter, SP family, arabinose:H+ symporter	199			Chromosome
pgaptmp_003842	K02100	araE; MFS transporter, SP family, arabinose:H+ symporter	196			Chromosome
pgaptmp_003928	K02103	araR; GntR family transcriptional regulator, arabinose operon transcriptional repressor	184			Chromosome
pgaptmp_001031	K02106	atoE; short-chain fatty acids transporter	191			Chromosome
pgaptmp_000570	K02108	ATPF0A, atpB; F-type H+-transporting ATPase subunit a	66			Chromosome
pgaptmp_000572	K02109	ATPF0B, atpF; F-type H+-transporting ATPase subunit b	51			Chromosome
pgaptmp_000571	K02110	ATPF0C, atpE; F-type H+-transporting ATPase subunit c	31			Chromosome
pgaptmp_000574	K02111	ATPF1A, atpA; F-type H+/Na+-transporting ATPase subunit alpha [EC:7.1.2.2 7.2.2.1]	381			Chromosome
pgaptmp_000576	K02112	ATPF1B, atpD; F-type H+/Na+-transporting ATPase subunit beta [EC:7.1.2.2 7.2.2.1]	365			Chromosome
pgaptmp_000573	K02113	ATPF1D, atpH; F-type H+-transporting ATPase subunit delta	44			Chromosome
pgaptmp_000577	K02114	ATPF1E, atpC; F-type H+-transporting ATPase subunit epsilon	53			Chromosome
pgaptmp_000575	K02115	ATPF1G, atpG; F-type H+-transporting ATPase subunit gamma	233			Chromosome
pgaptmp_002455	K02160	accB, bccP; acetyl-CoA carboxylase biotin carboxyl carrier protein	76			Chromosome
pgaptmp_000665	K02188	cbiD; cobalt-precorrin-5B (C1)-methyltransferase [EC:2.1.1.195]	213			Chromosome
pgaptmp_000669	K02189	cbiG; cobalt-precorrin 5A hydrolase [EC:3.7.1.12]	220			Chromosome
pgaptmp_002585	K02205	rocE, rocC; arginine/ornithine permease	223			Chromosome
pgaptmp_001834	K02221	yggT; YggT family protein	22			Chromosome
pgaptmp_000670	K02224	cobB-cbiA; cobyrinic acid a,c-diamide synthase [EC:6.3.5.9 6.3.5.11]	262			Chromosome
pgaptmp_003593	K02227	cbiB, cobD; adenosylcobinamide-phosphate synthase [EC:6.3.1.10]	157			Chromosome
pgaptmp_002715	K02231	cobP, cobU; adenosylcobinamide kinase / adenosylcobinamide-phosphate guanylyltransferase [EC:2.7.1.156 2.7.7.62]	62			Chromosome
pgaptmp_001290	K02232	cobQ, cbiP; adenosylcobyric acid synthase [EC:6.3.5.10]	230			Chromosome
pgaptmp_002714	K02233	E2.7.8.26, cobS, cobV; adenosylcobinamide-GDP ribazoletransferase [EC:2.7.8.26]	78			Chromosome
pgaptmp_002936	K02237	comEA; competence protein ComEA	28			Chromosome
pgaptmp_002935	K02238	comEC; competence protein ComEC	10			Chromosome
pgaptmp_001074	K02239	comER; competence protein ComER	65			Chromosome
pgaptmp_000230	K02241	comFB; competence protein ComFB	23			Chromosome
pgaptmp_001435	K02257	COX10, ctaB, cyoE; heme o synthase [EC:2.5.1.141]	113			Chromosome
pgaptmp_002124	K02257	COX10, ctaB, cyoE; heme o synthase [EC:2.5.1.141]	108			Chromosome
pgaptmp_000973	K02259	COX15, ctaA; heme a synthase [EC:1.17.99.9]	63			Chromosome
pgaptmp_002652	K02259	COX15, ctaA; heme a synthase [EC:1.17.99.9]	14			Chromosome
pgaptmp_003746	K02291	crtB; 15-cis-phytoene synthase [EC:2.5.1.32]	125			Chromosome
pgaptmp_000001	K02313	dnaA; chromosomal replication initiator protein	271			Chromosome
pgaptmp_004146	K02314	dnaB; replicative DNA helicase [EC:5.6.2.3]	276			Chromosome
pgaptmp_002951	K02314	dnaB; replicative DNA helicase [EC:5.6.2.3]	26			Chromosome
pgaptmp_002903	K02316	dnaG; DNA primase [EC:2.7.7.101]	214			Chromosome
pgaptmp_003619	K02335	polA; DNA polymerase I [EC:2.7.7.7]	480			Chromosome
pgaptmp_003630	K02337	dnaE; DNA polymerase III subunit alpha [EC:2.7.7.7]	348			Chromosome
pgaptmp_002965	K02337	dnaE; DNA polymerase III subunit alpha [EC:2.7.7.7]	143			Chromosome
pgaptmp_002963	K02337	dnaE; DNA polymerase III subunit alpha [EC:2.7.7.7]	14			Chromosome
pgaptmp_000002	K02338	dnaN; DNA polymerase III subunit beta [EC:2.7.7.7]	148			Chromosome
pgaptmp_002933	K02340	holA; DNA polymerase III subunit delta [EC:2.7.7.7]	72			Chromosome
pgaptmp_000246	K02341	holB; DNA polymerase III subunit delta' [EC:2.7.7.7]	51			Chromosome
pgaptmp_003638	K02346	dinB; DNA polymerase IV [EC:2.7.7.7]	170			Chromosome
pgaptmp_000469	K02346	dinB; DNA polymerase IV [EC:2.7.7.7]	41			Chromosome
pgaptmp_000331	K02355	fusA, GFM, EFG; elongation factor G	563			Chromosome
pgaptmp_002465	K02356	efp; elongation factor P	145			Chromosome
pgaptmp_002042	K02357	tsf, TSFM; elongation factor Ts	159			Chromosome
pgaptmp_000332	K02358	tuf, TUFM; elongation factor Tu	331			Chromosome
pgaptmp_003802	K02371	fabK; enoyl-[acyl-carrier protein] reductase II [EC:1.3.1.9]	146			Chromosome
pgaptmp_000590	K02372	fabZ; 3-hydroxyacyl-[acyl-carrier-protein] dehydratase [EC:4.2.1.59]	76			Chromosome
pgaptmp_002639	K02379	fdhD; FdhD protein	161			Chromosome
pgaptmp_000448	K02379	fdhD; FdhD protein	168			Chromosome
pgaptmp_002022	K02385	flbD; flagellar protein FlbD	35			Chromosome
pgaptmp_002009	K02387	flgB; flagellar basal-body rod protein FlgB	55			Chromosome
pgaptmp_002010	K02388	flgC; flagellar basal-body rod protein FlgC	72			Chromosome
pgaptmp_002019	K02389	flgD; flagellar basal-body rod modification protein FlgD	30			Chromosome
pgaptmp_002021	K02390	flgE; flagellar hook protein FlgE	95			Chromosome
pgaptmp_000588	K02392	flgG; flagellar basal-body rod protein FlgG	69			Chromosome
pgaptmp_003904	K02396	flgK; flagellar hook-associated protein 1	70			Chromosome
pgaptmp_003903	K02397	flgL; flagellar hook-associated protein 3 FlgL	82			Chromosome
pgaptmp_002032	K02400	flhA; flagellar biosynthesis protein FlhA	393			Chromosome
pgaptmp_002031	K02401	flhB; flagellar biosynthesis protein FlhB	179			Chromosome
pgaptmp_002033	K02404	flhF; flagellar biosynthesis protein FlhF	113			Chromosome
pgaptmp_003907	K02405	fliA, whiG; RNA polymerase sigma factor FliA	58			Chromosome
pgaptmp_003902	K02406	fliC, hag; flagellin	122			Chromosome
pgaptmp_003901	K02407	fliD; flagellar hook-associated protein 2	14			Chromosome
pgaptmp_002011	K02408	fliE; flagellar hook-basal body complex protein FliE	23			Chromosome
pgaptmp_002012	K02409	fliF; flagellar M-ring protein FliF	134			Chromosome
pgaptmp_002013	K02410	fliG; flagellar motor switch protein FliG	230			Chromosome
pgaptmp_002015	K02412	fliI; flagellum-specific ATP synthase [EC:7.4.2.8]	240			Chromosome
pgaptmp_002023	K02415	fliL; flagellar protein FliL	23			Chromosome
pgaptmp_002024	K02416	fliM; flagellar motor switch protein FliM	201			Chromosome
pgaptmp_002025	K02417	fliN; flagellar motor switch protein FliN	171			Chromosome
pgaptmp_002027	K02418	fliO, fliZ; flagellar protein FliO/FliZ	11			Chromosome
pgaptmp_002028	K02419	fliP; flagellar biosynthesis protein FliP	182			Chromosome
pgaptmp_002029	K02420	fliQ; flagellar biosynthesis protein FliQ	52			Chromosome
pgaptmp_003899	K02422	fliS; flagellar secretion chaperone FliS	38			Chromosome
pgaptmp_001756	K02424	fliY, tcyA; L-cystine transport system substrate-binding protein	126			Chromosome
pgaptmp_001010	K02433	gatA, QRSL1; aspartyl-tRNA(Asn)/glutamyl-tRNA(Gln) amidotransferase subunit A [EC:6.3.5.6 6.3.5.7]	270			Chromosome
pgaptmp_001886	K02433	gatA, QRSL1; aspartyl-tRNA(Asn)/glutamyl-tRNA(Gln) amidotransferase subunit A [EC:6.3.5.6 6.3.5.7]	173			Chromosome
pgaptmp_001624	K02433	gatA, QRSL1; aspartyl-tRNA(Asn)/glutamyl-tRNA(Gln) amidotransferase subunit A [EC:6.3.5.6 6.3.5.7]	55			Chromosome
pgaptmp_001011	K02434	gatB, PET112; aspartyl-tRNA(Asn)/glutamyl-tRNA(Gln) amidotransferase subunit B [EC:6.3.5.6 6.3.5.7]	383			Chromosome
pgaptmp_001009	K02435	gatC, GATC; aspartyl-tRNA(Asn)/glutamyl-tRNA(Gln) amidotransferase subunit C [EC:6.3.5.6 6.3.5.7]	53			Chromosome
pgaptmp_002355	K02437	gcvH, GCSH; glycine cleavage system H protein	87			Chromosome
pgaptmp_001203	K02440	GLPF; glycerol uptake facilitator protein	123			Chromosome
pgaptmp_001202	K02443	glpP; glycerol uptake operon antiterminator	104			Chromosome
pgaptmp_001454	K02446	glpX; fructose-1,6-bisphosphatase II [EC:3.1.3.11]	276			Chromosome
pgaptmp_000409	K02450	gspA; general secretion pathway protein A	35			Chromosome
pgaptmp_000463	K02450	gspA; general secretion pathway protein A	36			Chromosome
pgaptmp_000478	K02450	gspA; general secretion pathway protein A	35			Chromosome
pgaptmp_002144	K02450	gspA; general secretion pathway protein A	30			Chromosome
pgaptmp_002779	K02450	gspA; general secretion pathway protein A	35			Chromosome
pgaptmp_003173	K02450	gspA; general secretion pathway protein A	35			Chromosome
pgaptmp_004119	K02450	gspA; general secretion pathway protein A	30			Chromosome
pgaptmp_000054	K02450	gspA; general secretion pathway protein A	36			Chromosome
pgaptmp_000419	K02450	gspA; general secretion pathway protein A	36			Chromosome
pgaptmp_001120	K02450	gspA; general secretion pathway protein A	36			Chromosome
pgaptmp_002781	K02450	gspA; general secretion pathway protein A	11			Chromosome
pgaptmp_002479	K02456	gspG; general secretion pathway protein G	10			Chromosome
pgaptmp_002254	K02466	gutM; glucitol operon activator protein	12			Chromosome
pgaptmp_000006	K02469	gyrA; DNA gyrase subunit A [EC:5.6.2.2]	536			Chromosome
pgaptmp_000005	K02470	gyrB; DNA gyrase subunit B [EC:5.6.2.2]	456			Chromosome
pgaptmp_001449	K02476	K02476; two-component system, CitB family, sensor kinase [EC:2.7.13.3]	261			Chromosome
pgaptmp_001125	K02483	K02483; two-component system, OmpR family, response regulator	128			Chromosome
pgaptmp_004068	K02483	K02483; two-component system, OmpR family, response regulator	180			Chromosome
pgaptmp_000640	K02483	K02483; two-component system, OmpR family, response regulator	148			Chromosome
pgaptmp_004069	K02484	K02484; two-component system, OmpR family, sensor kinase [EC:2.7.13.3]	186			Chromosome
pgaptmp_000547	K02490	spo0F; two-component system, response regulator, stage 0 sporulation protein F	82			Chromosome
pgaptmp_001986	K02491	kinA; two-component system, sporulation sensor kinase A [EC:2.7.13.3]	16			Chromosome
pgaptmp_001338	K02491	kinA; two-component system, sporulation sensor kinase A [EC:2.7.13.3]	17			Chromosome
pgaptmp_002513	K02492	hemA; glutamyl-tRNA reductase [EC:1.2.1.70]	176			Chromosome
pgaptmp_000552	K02493	hemK, prmC, HEMK; release factor glutamine methyltransferase [EC:2.1.1.297]	69			Chromosome
pgaptmp_002512	K02497	hemX; HemX protein	73			Chromosome
pgaptmp_000273	K02499	yabN; tetrapyrrole methylase family protein / MazG family protein	221			Chromosome
pgaptmp_001446	K02500	hisF; imidazole glycerol-phosphate synthase subunit HisF [EC:4.3.2.10]	156			Chromosome
pgaptmp_001444	K02501	hisH; imidazole glycerol-phosphate synthase subunit HisH [EC:4.3.2.10]	80			Chromosome
pgaptmp_001440	K02502	hisZ; ATP phosphoribosyltransferase regulatory subunit	69			Chromosome
pgaptmp_001591	K02503	HINT1, hinT, hit; histidine triad (HIT) family protein	71			Chromosome
pgaptmp_000357	K02518	infA; translation initiation factor IF-1	69			Chromosome
pgaptmp_002055	K02519	infB, MTIF2; translation initiation factor IF-2	325			Chromosome
pgaptmp_003279	K02520	infC, MTIF3; translation initiation factor IF-3	107			Chromosome
pgaptmp_000525	K02525	kdgR; LacI family transcriptional regulator, kdg operon repressor	87			Chromosome
pgaptmp_003575	K02526	kdgT; 2-keto-3-deoxygluconate permease	180			Chromosome
pgaptmp_001122	K02526	kdgT; 2-keto-3-deoxygluconate permease	20			Chromosome
pgaptmp_000254	K02528	ksgA; 16S rRNA (adenine1518-N6/adenine1519-N6)-dimethyltransferase [EC:2.1.1.182]	119			Chromosome
pgaptmp_001396	K02529	lacI, galR; LacI family transcriptional regulator	79			Chromosome
pgaptmp_003965	K02529	lacI, galR; LacI family transcriptional regulator	126			Chromosome
pgaptmp_002113	K02529	lacI, galR; LacI family transcriptional regulator	119			Chromosome
pgaptmp_003972	K02529	lacI, galR; LacI family transcriptional regulator	110			Chromosome
pgaptmp_000559	K02529	lacI, galR; LacI family transcriptional regulator	111			Chromosome
pgaptmp_002373	K02529	lacI, galR; LacI family transcriptional regulator	173			Chromosome
pgaptmp_003481	K02529	lacI, galR; LacI family transcriptional regulator	128			Chromosome
pgaptmp_003511	K02529	lacI, galR; LacI family transcriptional regulator	82			Chromosome
pgaptmp_002636	K02548	menA; 1,4-dihydroxy-2-naphthoate polyprenyltransferase [EC:2.5.1.74]	193			Chromosome
pgaptmp_000888	K02549	menC; o-succinylbenzoate synthase [EC:4.2.1.113]	145			Chromosome
pgaptmp_002632	K02551	menD; 2-succinyl-5-enolpyruvyl-6-hydroxy-3-cyclohexene-1-carboxylate synthase [EC:2.2.1.9]	187			Chromosome
pgaptmp_000892	K02556	motA; chemotaxis protein MotA	138			Chromosome
pgaptmp_000893	K02557	motB; chemotaxis protein MotB	84			Chromosome
pgaptmp_001818	K02563	murG; UDP-N-acetylglucosamine--N-acetylmuramyl-(pentapeptide) pyrophosphoryl-undecaprenol N-acetylglucosamine transferase [EC:2.4.1.227]	160			Chromosome
pgaptmp_003774	K02564	nagB, GNPDA; glucosamine-6-phosphate deaminase [EC:3.5.99.6]	118			Chromosome
pgaptmp_001253	K02564	nagB, GNPDA; glucosamine-6-phosphate deaminase [EC:3.5.99.6]	124			Chromosome
pgaptmp_002052	K02600	nusA; transcription termination/antitermination protein NusA	247			Chromosome
pgaptmp_000320	K02601	nusG; transcription termination/antitermination protein NusG	127			Chromosome
pgaptmp_003815	K02609	paaA; ring-1,2-phenylacetyl-CoA epoxidase subunit PaaA [EC:1.14.13.149]	285			Chromosome
pgaptmp_003813	K02610	paaB; ring-1,2-phenylacetyl-CoA epoxidase subunit PaaB	32			Chromosome
pgaptmp_003812	K02611	paaC; ring-1,2-phenylacetyl-CoA epoxidase subunit PaaC [EC:1.14.13.149]	111			Chromosome
pgaptmp_003811	K02612	paaD; ring-1,2-phenylacetyl-CoA epoxidase subunit PaaD	69			Chromosome
pgaptmp_000732	K02652	pilB; type IV pilus assembly protein PilB	314			Chromosome
pgaptmp_000733	K02653	pilC; type IV pilus assembly protein PilC	176			Chromosome
pgaptmp_002498	K02669	pilT; twitching motility protein PilT	176			Chromosome
pgaptmp_002920	K02687	prmA; ribosomal protein L11 methyltransferase [EC:2.1.1.-]	104			Chromosome
pgaptmp_001413	K02770	fruA; fructose PTS system EIIBC or EIIC component [EC:2.7.1.202]	223			Chromosome
pgaptmp_001251	K02777	crr; sugar PTS system EIIA component [EC:2.7.1.-]	68			Chromosome
pgaptmp_002251	K02781	srlB; glucitol/sorbitol PTS system EIIA component [EC:2.7.1.198]	43			Chromosome
pgaptmp_002252	K02782	srlE; glucitol/sorbitol PTS system EIIB component [EC:2.7.1.198]	191			Chromosome
pgaptmp_002253	K02783	srlA; glucitol/sorbitol PTS system EIIC component	112			Chromosome
pgaptmp_003502	K02795	manY; mannose PTS system EIIC component	112			Chromosome
pgaptmp_003501	K02796	manZ; mannose PTS system EIID component	113			Chromosome
pgaptmp_004104	K02798	cmtB; mannitol PTS system EIIA component [EC:2.7.1.197]	95			Chromosome
pgaptmp_004106	K02800	mtlA, cmtA; mannitol PTS system EIICBA or EIICB component [EC:2.7.1.197]	386			Chromosome
pgaptmp_001249	K02804	nagE; N-acetylglucosamine PTS system EIICBA or EIICB component [EC:2.7.1.193]	201			Chromosome
pgaptmp_001248	K02804	nagE; N-acetylglucosamine PTS system EIICBA or EIICB component [EC:2.7.1.193]	14			Chromosome
pgaptmp_000653	K02822	ulaB, sgaB; ascorbate PTS system EIIB component [EC:2.7.1.194]	40			Chromosome
pgaptmp_001350	K02824	uraA, pyrP; uracil permease	208			Chromosome
pgaptmp_001843	K02825	pyrR; pyrimidine operon attenuation protein / uracil phosphoribosyltransferase [EC:2.4.2.9]	95			Chromosome
pgaptmp_000969	K02826	qoxA; cytochrome aa3-600 menaquinol oxidase subunit II [EC:7.1.1.5]	119			Chromosome
pgaptmp_002121	K02827	qoxB; cytochrome aa3-600 menaquinol oxidase subunit I [EC:7.1.1.5]	455			Chromosome
pgaptmp_000970	K02827	qoxB; cytochrome aa3-600 menaquinol oxidase subunit I [EC:7.1.1.5]	544			Chromosome
pgaptmp_000971	K02828	qoxC; cytochrome aa3-600 menaquinol oxidase subunit III [EC:7.1.1.5]	152			Chromosome
pgaptmp_002056	K02834	rbfA; ribosome-binding factor A	78			Chromosome
pgaptmp_000551	K02835	prfA, MTRF1, MRF1; peptide chain release factor 1	250			Chromosome
pgaptmp_001238	K02837	prfC; peptide chain release factor 3	313			Chromosome
pgaptmp_002044	K02838	frr, MRRF, RRF; ribosome recycling factor	123			Chromosome
pgaptmp_001434	K02851	wecA, tagO, rfe; UDP-GlcNAc:undecaprenyl-phosphate/decaprenyl-phosphate GlcNAc-1-phosphate transferase [EC:2.7.8.33 2.7.8.35]	179			Chromosome
pgaptmp_001008	K02851	wecA, tagO, rfe; UDP-GlcNAc:undecaprenyl-phosphate/decaprenyl-phosphate GlcNAc-1-phosphate transferase [EC:2.7.8.33 2.7.8.35]	191			Chromosome
pgaptmp_001907	K02860	rimM; 16S rRNA processing protein RimM	68			Chromosome
pgaptmp_000322	K02863	RP-L1, MRPL1, rplA; large subunit ribosomal protein L1	167			Chromosome
pgaptmp_000323	K02864	RP-L10, MRPL10, rplJ; large subunit ribosomal protein L10	83			Chromosome
pgaptmp_000321	K02867	RP-L11, MRPL11, rplK; large subunit ribosomal protein L11	119			Chromosome
pgaptmp_000365	K02871	RP-L13, MRPL13, rplM; large subunit ribosomal protein L13	143			Chromosome
pgaptmp_000344	K02874	RP-L14, MRPL14, rplN; large subunit ribosomal protein L14	146			Chromosome
pgaptmp_000353	K02876	RP-L15, MRPL15, rplO; large subunit ribosomal protein L15	135			Chromosome
pgaptmp_000341	K02878	RP-L16, MRPL16, rplP; large subunit ribosomal protein L16	141			Chromosome
pgaptmp_000363	K02879	RP-L17, MRPL17, rplQ; large subunit ribosomal protein L17	94			Chromosome
pgaptmp_000350	K02881	RP-L18, MRPL18, rplR; large subunit ribosomal protein L18	107			Chromosome
pgaptmp_001971	K02884	RP-L19, MRPL19, rplS; large subunit ribosomal protein L19	117			Chromosome
pgaptmp_000337	K02886	RP-L2, MRPL2, rplB; large subunit ribosomal protein L2	224			Chromosome
pgaptmp_003277	K02887	RP-L20, MRPL20, rplT; large subunit ribosomal protein L20	100			Chromosome
pgaptmp_002487	K02888	RP-L21, MRPL21, rplU; large subunit ribosomal protein L21	85			Chromosome
pgaptmp_000339	K02890	RP-L22, MRPL22, rplV; large subunit ribosomal protein L22	113			Chromosome
pgaptmp_000336	K02892	RP-L23, MRPL23, rplW; large subunit ribosomal protein L23	59			Chromosome
pgaptmp_000345	K02895	RP-L24, MRPL24, rplX; large subunit ribosomal protein L24	68			Chromosome
pgaptmp_002485	K02899	RP-L27, MRPL27, rpmA; large subunit ribosomal protein L27	94			Chromosome
pgaptmp_001875	K02902	RP-L28, MRPL28, rpmB; large subunit ribosomal protein L28	59			Chromosome
pgaptmp_000342	K02904	RP-L29, rpmC; large subunit ribosomal protein L29	45			Chromosome
pgaptmp_000334	K02906	RP-L3, MRPL3, rplC; large subunit ribosomal protein L3	206			Chromosome
pgaptmp_000352	K02907	RP-L30, MRPL30, rpmD; large subunit ribosomal protein L30	51			Chromosome
pgaptmp_000550	K02909	RP-L31, rpmE; large subunit ribosomal protein L31	63			Chromosome
pgaptmp_001892	K02911	RP-L32, MRPL32, rpmF; large subunit ribosomal protein L32	37			Chromosome
pgaptmp_000318	K02913	RP-L33, MRPL33, rpmG; large subunit ribosomal protein L33	35			Chromosome
pgaptmp_004171	K02914	RP-L34, MRPL34, rpmH; large subunit ribosomal protein L34	48			Chromosome
pgaptmp_003278	K02916	RP-L35, MRPL35, rpmI; large subunit ribosomal protein L35	40			Chromosome
pgaptmp_000358	K02919	RP-L36, MRPL36, rpmJ; large subunit ribosomal protein L36	48			Chromosome
pgaptmp_000335	K02926	RP-L4, MRPL4, rplD; large subunit ribosomal protein L4	158			Chromosome
pgaptmp_000346	K02931	RP-L5, MRPL5, rplE; large subunit ribosomal protein L5	138			Chromosome
pgaptmp_000349	K02933	RP-L6, MRPL6, rplF; large subunit ribosomal protein L6	139			Chromosome
pgaptmp_000324	K02935	RP-L7, MRPL12, rplL; large subunit ribosomal protein L7/L12	75			Chromosome
pgaptmp_004147	K02939	RP-L9, MRPL9, rplI; large subunit ribosomal protein L9	74			Chromosome
pgaptmp_002361	K02945	RP-S1, rpsA; small subunit ribosomal protein S1	185			Chromosome
pgaptmp_000333	K02946	RP-S10, MRPS10, rpsJ; small subunit ribosomal protein S10	101			Chromosome
pgaptmp_000360	K02948	RP-S11, MRPS11, rpsK; small subunit ribosomal protein S11	92			Chromosome
pgaptmp_000329	K02950	RP-S12, MRPS12, rpsL; small subunit ribosomal protein S12	170			Chromosome
pgaptmp_000359	K02952	RP-S13, rpsM; small subunit ribosomal protein S13	95			Chromosome
pgaptmp_000347	K02954	RP-S14, MRPS14, rpsN; small subunit ribosomal protein S14	55			Chromosome
pgaptmp_002060	K02956	RP-S15, MRPS15, rpsO; small subunit ribosomal protein S15	85			Chromosome
pgaptmp_001904	K02959	RP-S16, MRPS16, rpsP; small subunit ribosomal protein S16	103			Chromosome
pgaptmp_000343	K02961	RP-S17, MRPS17, rpsQ; small subunit ribosomal protein S17	74			Chromosome
pgaptmp_004150	K02963	RP-S18, MRPS18, rpsR; small subunit ribosomal protein S18	49			Chromosome
pgaptmp_000338	K02965	RP-S19, rpsS; small subunit ribosomal protein S19	80			Chromosome
pgaptmp_002041	K02967	RP-S2, MRPS2, rpsB; small subunit ribosomal protein S2	196			Chromosome
pgaptmp_002931	K02968	RP-S20, rpsT; small subunit ribosomal protein S20	43			Chromosome
pgaptmp_002915	K02970	RP-S21, MRPS21, rpsU; small subunit ribosomal protein S21	53			Chromosome
pgaptmp_000340	K02982	RP-S3, rpsC; small subunit ribosomal protein S3	169			Chromosome
pgaptmp_000361	K02986	RP-S4, rpsD; small subunit ribosomal protein S4	154			Chromosome
pgaptmp_002259	K02986	RP-S4, rpsD; small subunit ribosomal protein S4	127			Chromosome
pgaptmp_000351	K02988	RP-S5, MRPS5, rpsE; small subunit ribosomal protein S5	127			Chromosome
pgaptmp_004152	K02990	RP-S6, MRPS6, rpsF; small subunit ribosomal protein S6	58			Chromosome
pgaptmp_000330	K02992	RP-S7, MRPS7, rpsG; small subunit ribosomal protein S7	182			Chromosome
pgaptmp_000348	K02994	RP-S8, rpsH; small subunit ribosomal protein S8	136			Chromosome
pgaptmp_000366	K02996	RP-S9, MRPS9, rpsI; small subunit ribosomal protein S9	103			Chromosome
pgaptmp_000362	K03040	rpoA; DNA-directed RNA polymerase subunit alpha [EC:2.7.7.6]	235			Chromosome
pgaptmp_000326	K03043	rpoB; DNA-directed RNA polymerase subunit beta [EC:2.7.7.6]	974			Chromosome
pgaptmp_000327	K03046	rpoC; DNA-directed RNA polymerase subunit beta' [EC:2.7.7.6]	968			Chromosome
pgaptmp_000545	K03048	rpoE; DNA-directed RNA polymerase subunit delta	19			Chromosome
pgaptmp_001863	K03060	rpoZ; DNA-directed RNA polymerase subunit omega [EC:2.7.7.6]	30			Chromosome
pgaptmp_003894	K03070	secA; preprotein translocase subunit SecA [EC:7.4.2.8]	505			Chromosome
pgaptmp_000319	K03073	secE; preprotein translocase subunit SecE	14			Chromosome
pgaptmp_001079	K03075	secG; preprotein translocase subunit SecG	27			Chromosome
pgaptmp_000354	K03076	secY; preprotein translocase subunit SecY	282			Chromosome
pgaptmp_003931	K03077	araD, ulaF, sgaE, sgbE; L-ribulose-5-phosphate 4-epimerase [EC:5.1.3.4]	231			Chromosome
pgaptmp_002902	K03086	rpoD; RNA polymerase primary sigma factor	287			Chromosome
pgaptmp_003115	K03088	rpoE; RNA polymerase sigma-70 factor, ECF subfamily	21			Chromosome
pgaptmp_003435	K03088	rpoE; RNA polymerase sigma-70 factor, ECF subfamily	26			Chromosome
pgaptmp_002771	K03088	rpoE; RNA polymerase sigma-70 factor, ECF subfamily	16			Chromosome
pgaptmp_001830	K03091	sigH; RNA polymerase sporulation-specific sigma factor	224			Chromosome
pgaptmp_002408	K03091	sigH; RNA polymerase sporulation-specific sigma factor	176			Chromosome
pgaptmp_001829	K03091	sigH; RNA polymerase sporulation-specific sigma factor	187			Chromosome
pgaptmp_000317	K03091	sigH; RNA polymerase sporulation-specific sigma factor	162			Chromosome
pgaptmp_003089	K03091	sigH; RNA polymerase sporulation-specific sigma factor	39			Chromosome
pgaptmp_001519	K03091	sigH; RNA polymerase sporulation-specific sigma factor	17			Chromosome
pgaptmp_001175	K03092	rpoN; RNA polymerase sigma-54 factor	143			Chromosome
pgaptmp_003218	K03093	sigI; RNA polymerase sigma factor	105			Chromosome
pgaptmp_003834	K03100	lepB; signal peptidase I [EC:3.4.21.89]	41			Chromosome
pgaptmp_002093	K03100	lepB; signal peptidase I [EC:3.4.21.89]	54			Chromosome
pgaptmp_003181	K03100	lepB; signal peptidase I [EC:3.4.21.89]	63			Chromosome
pgaptmp_001841	K03101	lspA; signal peptidase II [EC:3.4.23.36]	45			Chromosome
pgaptmp_001903	K03106	SRP54, ffh; signal recognition particle subunit SRP54 [EC:3.6.5.4]	239			Chromosome
pgaptmp_001901	K03110	ftsY; fused signal recognition particle receptor	149			Chromosome
pgaptmp_004151	K03111	ssb; single-strand DNA-binding protein	104			Chromosome
pgaptmp_003672	K03118	tatC; sec-independent protein translocase protein TatC	78			Chromosome
pgaptmp_002187	K03149	thiG; thiazole synthase [EC:2.8.1.10]	141			Chromosome
pgaptmp_001800	K03151	thiI; tRNA uracil 4-sulfurtransferase [EC:2.8.1.4]	175			Chromosome
pgaptmp_002189	K03153	thiO; glycine oxidase [EC:1.4.3.19]	112			Chromosome
pgaptmp_002004	K03168	topA; DNA topoisomerase I [EC:5.6.2.1]	461			Chromosome
pgaptmp_001198	K03169	topB; DNA topoisomerase III [EC:5.6.2.1]	249			Chromosome
pgaptmp_002058	K03177	truB, PUS4, TRUB1; tRNA pseudouridine55 synthase [EC:5.4.99.25]	83			Chromosome
pgaptmp_002350	K03183	ubiE; demethylmenaquinone methyltransferase / 2-methoxy-6-polyprenyl-1,4-benzoquinol methylase [EC:2.1.1.163 2.1.1.201]	122			Chromosome
pgaptmp_003757	K03186	ubiX, bsdB, PAD1; flavin prenyltransferase [EC:2.5.1.129]	152			Chromosome
pgaptmp_001759	K03186	ubiX, bsdB, PAD1; flavin prenyltransferase [EC:2.5.1.129]	154			Chromosome
pgaptmp_001187	K03187	ureE; urease accessory protein	37			Chromosome
pgaptmp_001188	K03188	ureF; urease accessory protein	86			Chromosome
pgaptmp_001190	K03190	ureD, ureH; urease accessory protein	36			Chromosome
pgaptmp_003211	K03210	yajC; preprotein translocase subunit YajC	15			Chromosome
pgaptmp_001012	K03215	rumA; 23S rRNA (uracil1939-C5)-methyltransferase [EC:2.1.1.190]	164			Chromosome
pgaptmp_000933	K03216	trmL, cspR; tRNA (cytidine/uridine-2'-O-)-methyltransferase [EC:2.1.1.207]	137			Chromosome
pgaptmp_004168	K03217	yidC, spoIIIJ, OXA1, ccfA; YidC/Oxa1 family membrane protein insertase	42			Chromosome
pgaptmp_000315	K03218	rlmB; 23S rRNA (guanosine2251-2'-O)-methyltransferase [EC:2.1.1.185]	71			Chromosome
pgaptmp_002553	K03273	gmhB; D-glycero-D-manno-heptose 1,7-bisphosphate phosphatase [EC:3.1.3.82 3.1.3.83]	74			Chromosome
pgaptmp_001393	K03284	corA; magnesium transporter	182			Chromosome
pgaptmp_002638	K03284	corA; magnesium transporter	70			Chromosome
pgaptmp_003744	K03291	MFS.SET; MFS transporter, SET family, sugar efflux transporter	106			Chromosome
[truncated: 2,110 more rows]

## Sheet: Table S6
Table S6 - COG categories obtained from eggnog mapper database, considering all proteins identified in A. acidoterrestris DSM 3922T genome.
## Tue Dec 28 15:24:38 2021 ## emapper-2.1.6 ## /data/shared/home/emapper/miniconda3/envs/eggnog-mapper-2.1/bin/emapper.py --cpu 20 --mp_start_method forkserver --data_dir /dev/shm/ -o out --output_dir /emapper_web_jobs/emapper_jobs/user_data/MM_n812gyx_ --temp_dir /emapper_web_jobs/emapper_jobs/user_data/MM_n812gyx_ --override -m diamond --dmnd_ignore_warnings --dmnd_algo ctg -i /emapper_web_job…
Sequence	query	seed_ortholog	evalue	score	eggNOG_OGs	max_annot_lvl	COG_category	Description	Preferred_name	GOs	EC	KEGG_ko	KEGG_Pathway	KEGG_Module	KEGG_Reaction	KEGG_rclass	BRITE	KEGG_TC	CAZy	BiGG_Reaction	PFAMs
Chromosome	pgaptmp_003070	1356854.N007_05065	0.0	1456.0	COG5283@1|root,COG5283@2|Bacteria	2|Bacteria	-	-	-	-	-	-	-	-	-	-	-	-	-	-	PhageMin_Tail,Tape_meas_lam_C
Chromosome	pgaptmp_003042	1356854.N007_05220	0.0	1482.0	2DRRE@1|root,33CR5@2|Bacteria,1UKYZ@1239|Firmicutes,4IUXK@91061|Bacilli,27AD1@186823|Alicyclobacillaceae	91061|Bacilli	-	-	-	-	-	-	-	-	-	-	-	-	-	-	-
Chromosome	pgaptmp_001968	1356854.N007_07385	0.0	1045.0	28V48@1|root,2ZH7J@2|Bacteria,1V2YW@1239|Firmicutes	1239|Firmicutes	-	-	-	-	-	-	-	-	-	-	-	-	-	-	-
Chromosome	pgaptmp_003059	1356854.N007_05125	0.0	942.0	28H58@1|root,2Z7HV@2|Bacteria	2|Bacteria	-	-	-	-	-	-	-	-	-	-	-	-	-	-	-
Chromosome	pgaptmp_004004	1356854.N007_12950	0.0	957.0	2C2HN@1|root,33VRM@2|Bacteria,1VW9K@1239|Firmicutes,4HWR8@91061|Bacilli	91061|Bacilli	-	-	-	-	-	-	-	-	-	-	-	-	-	-	-
Chromosome	pgaptmp_001923	1356854.N007_16050	0.0	969.0	28HT7@1|root,2Z804@2|Bacteria,1TT48@1239|Firmicutes	1239|Firmicutes	-	-	-	-	-	-	-	-	-	-	-	-	-	-	-
Chromosome	pgaptmp_002596	1356854.N007_19880	5.87e-314	854.0	2BVD0@1|root,32QT1@2|Bacteria,1V3YR@1239|Firmicutes,4HK9U@91061|Bacilli	91061|Bacilli	-	-	-	-	-	-	-	-	-	-	-	-	-	-	-
Chromosome	pgaptmp_004002	1356854.N007_12960	6.06e-315	857.0	2C57J@1|root,2Z88T@2|Bacteria,1TP80@1239|Firmicutes,4HEIE@91061|Bacilli	91061|Bacilli	-	-	-	-	-	-	-	-	-	-	-	-	-	-	-
Chromosome	pgaptmp_003017	1356854.N007_05360	9.93e-307	835.0	28MFC@1|root,2ZASU@2|Bacteria,1TSRB@1239|Firmicutes,4HCU5@91061|Bacilli	91061|Bacilli	-	-	-	-	-	-	-	-	-	-	-	-	-	-	-
Chromosome	pgaptmp_002982	1356854.N007_05595	1.95e-293	800.0	2AWMJ@1|root,31NIA@2|Bacteria,1V8GP@1239|Firmicutes,4HT7D@91061|Bacilli	91061|Bacilli	-	-	-	-	-	-	-	-	-	-	-	-	-	-	-
Chromosome	pgaptmp_000516	1120972.AUMH01000019_gene2348	1.32e-109	334.0	2DUTB@1|root,33S5I@2|Bacteria,1VR7G@1239|Firmicutes,4HVD1@91061|Bacilli	91061|Bacilli	-	-	-	-	-	-	-	-	-	-	-	-	-	-	-
Chromosome	pgaptmp_000414	1356854.N007_20840	1.89e-256	702.0	28NP4@1|root,2ZBP4@2|Bacteria,1V1IH@1239|Firmicutes,4HN8A@91061|Bacilli	91061|Bacilli	-	-	-	-	-	-	-	-	-	-	-	-	-	-	-
Chromosome	pgaptmp_000402	1356854.N007_10935	7.77e-234	643.0	2E9P5@1|root,333VJ@2|Bacteria,1VIUJ@1239|Firmicutes,4HQME@91061|Bacilli	91061|Bacilli	-	-	-	-	-	-	-	-	-	-	-	-	-	-	-
Chromosome	pgaptmp_003144	1356854.N007_15410	1.74e-193	541.0	COG3595@1|root,COG3595@2|Bacteria	2|Bacteria	-	-	-	-	-	-	-	-	-	-	-	-	-	-	DUF4097
Chromosome	pgaptmp_002704	1356854.N007_13405	3.63e-170	481.0	COG3595@1|root,COG3595@2|Bacteria,1TU5G@1239|Firmicutes,4I346@91061|Bacilli,27AJH@186823|Alicyclobacillaceae	91061|Bacilli	-	-	-	-	-	-	-	-	-	-	-	-	-	-	-
Chromosome	pgaptmp_001490	1356854.N007_10630	4.81e-224	617.0	2EV04@1|root,33NFA@2|Bacteria,1VP1T@1239|Firmicutes,4HST4@91061|Bacilli	91061|Bacilli	-	-	-	-	-	-	-	-	-	-	-	-	-	-	-
Chromosome	pgaptmp_000635	1356854.N007_16555	1.66e-133	387.0	2DZXU@1|root,32VMR@2|Bacteria,1VBBV@1239|Firmicutes,4HPWN@91061|Bacilli	91061|Bacilli	-	-	-	-	-	-	-	-	-	-	-	-	-	-	-
Chromosome	pgaptmp_003433	1356854.N007_09805	1.38e-195	543.0	2CQ9E@1|root,32SKP@2|Bacteria,1V985@1239|Firmicutes,4HJAZ@91061|Bacilli	91061|Bacilli	-	-	-	-	-	-	-	-	-	-	-	-	-	-	-
Chromosome	pgaptmp_000381	1356854.N007_11050	6.39e-200	554.0	2EUC9@1|root,33MUN@2|Bacteria	2|Bacteria	-	-	-	-	-	-	-	-	-	-	-	-	-	-	-
Chromosome	pgaptmp_003217	1356854.N007_16100	1.66e-187	523.0	2E3R1@1|root,32YNU@2|Bacteria,1VEND@1239|Firmicutes,4HIZK@91061|Bacilli	91061|Bacilli	-	-	ykrI	-	-	-	-	-	-	-	-	-	-	-	RsgI_N
Chromosome	pgaptmp_003053	1356854.N007_05155	6.2e-201	555.0	296DG@1|root,2ZTP8@2|Bacteria,1UPH6@1239|Firmicutes,4IV53@91061|Bacilli	91061|Bacilli	-	-	-	-	-	-	-	-	-	-	-	-	-	-	-
Chromosome	pgaptmp_001643	1356854.N007_00535	1.06e-164	463.0	2CKSE@1|root,2ZVUX@2|Bacteria,1W6T6@1239|Firmicutes	1239|Firmicutes	-	-	-	-	-	-	-	-	-	-	-	-	-	-	-
Chromosome	pgaptmp_000755	1356854.N007_11545	2.13e-180	502.0	2EA3F@1|root,3348G@2|Bacteria,1VF6J@1239|Firmicutes,4HQ7B@91061|Bacilli	91061|Bacilli	-	-	M1-491	-	-	ko:K01992	-	M00254	-	-	ko00000,ko00002,ko02000	3.A.1	-	-	ABC2_membrane_2,ABC2_membrane_4
Chromosome	pgaptmp_002988	1356854.N007_05560	7.45e-181	503.0	2FCID@1|root,344MR@2|Bacteria,1W0N2@1239|Firmicutes,4HYC8@91061|Bacilli	91061|Bacilli	-	-	-	-	-	-	-	-	-	-	-	-	-	-	-
Chromosome	pgaptmp_000534	1356854.N007_01655	5.04e-148	419.0	2EGKH@1|root,33ACR@2|Bacteria,1VMZR@1239|Firmicutes,4HSPQ@91061|Bacilli,278P2@186823|Alicyclobacillaceae	91061|Bacilli	-	-	-	-	-	-	-	-	-	-	-	-	-	-	-
Chromosome	pgaptmp_002795	1356854.N007_17635	1.55e-162	455.0	2E39M@1|root,32Y96@2|Bacteria	2|Bacteria	-	-	-	-	-	-	-	-	-	-	-	-	-	-	-
Chromosome	pgaptmp_000968	1356854.N007_01515	1.29e-169	473.0	2DA2P@1|root,32TUI@2|Bacteria,1VCWE@1239|Firmicutes,4HN1K@91061|Bacilli,279W0@186823|Alicyclobacillaceae	91061|Bacilli	-	-	-	-	-	-	-	-	-	-	-	-	-	-	-
Chromosome	pgaptmp_003336	1356854.N007_06170	2.07e-149	420.0	2DM2T@1|root,31GRN@2|Bacteria,1V97Y@1239|Firmicutes,4IRVV@91061|Bacilli	91061|Bacilli	-	-	-	-	-	-	-	-	-	-	-	-	-	-	-
Chromosome	pgaptmp_003306	1356854.N007_20095	9.14e-152	426.0	2DMH3@1|root,32RGP@2|Bacteria,1VN64@1239|Firmicutes	1239|Firmicutes	-	-	-	-	-	-	-	-	-	-	-	-	-	-	-
Chromosome	pgaptmp_002137	1356854.N007_21035	2.5e-138	392.0	2E3DF@1|root,32YCM@2|Bacteria,1VI45@1239|Firmicutes	1239|Firmicutes	-	-	-	-	-	-	-	-	-	-	-	-	-	-	-
Chromosome	pgaptmp_003076	1356854.N007_05035	6.25e-132	374.0	2DWJK@1|root,340NT@2|Bacteria,1VWU4@1239|Firmicutes,4HX84@91061|Bacilli,27A25@186823|Alicyclobacillaceae	91061|Bacilli	-	-	-	-	-	-	-	-	-	-	-	-	-	-	-
Chromosome	pgaptmp_003560	1356854.N007_07545	1.13e-143	404.0	2CPHS@1|root,32SJ6@2|Bacteria	2|Bacteria	-	-	-	-	-	-	-	-	-	-	-	-	-	-	-
Chromosome	pgaptmp_000724	1356854.N007_11390	3.51e-131	372.0	2DZYA@1|root,32VN2@2|Bacteria,1VA7J@1239|Firmicutes,4HKH0@91061|Bacilli,27AC3@186823|Alicyclobacillaceae	91061|Bacilli	-	-	-	-	-	-	-	-	-	-	-	-	-	-	-
Chromosome	pgaptmp_003065	1356854.N007_05095	1.62e-135	383.0	28QXE@1|root,2ZDCI@2|Bacteria,1W3BH@1239|Firmicutes,4I0EJ@91061|Bacilli,27AJZ@186823|Alicyclobacillaceae	91061|Bacilli	-	-	-	-	-	-	-	-	-	-	-	-	-	-	-
Chromosome	pgaptmp_001361	1120973.AQXL01000135_gene1438	3.03e-43	148.0	2F3Z5@1|root,33WR1@2|Bacteria,1VW42@1239|Firmicutes,4HWSM@91061|Bacilli,279U6@186823|Alicyclobacillaceae	91061|Bacilli	-	-	-	-	-	-	-	-	-	-	-	-	-	-	-
Chromosome	pgaptmp_002281	1356854.N007_08445	8.67e-124	353.0	2AQSV@1|root,31G0S@2|Bacteria	2|Bacteria	-	-	-	-	-	-	-	-	-	-	-	-	-	-	-
Chromosome	pgaptmp_002198	1382304.JNIL01000001_gene2442	6.94e-43	147.0	2ESW9@1|root,33KEN@2|Bacteria,1VPBA@1239|Firmicutes,4HRNM@91061|Bacilli	91061|Bacilli	-	-	-	-	-	-	-	-	-	-	-	-	-	-	-
Chromosome	pgaptmp_002567	1356854.N007_04280	2.12e-119	342.0	2DZ1G@1|root,34C3Z@2|Bacteria,1W1EN@1239|Firmicutes,4HYYX@91061|Bacilli	91061|Bacilli	-	-	-	-	-	-	-	-	-	-	-	-	-	-	Sm_multidrug_ex
Chromosome	pgaptmp_003159	1356854.N007_15490	1.14e-123	352.0	2EKP7@1|root,33ECZ@2|Bacteria,1VKBS@1239|Firmicutes	1239|Firmicutes	-	-	-	-	-	-	-	-	-	-	-	-	-	-	-
Chromosome	pgaptmp_001046	1356854.N007_09370	4.67e-97	285.0	29XSQ@1|root,30JIJ@2|Bacteria,1U02H@1239|Firmicutes,4I9CD@91061|Bacilli,27AJ5@186823|Alicyclobacillaceae	91061|Bacilli	-	-	-	-	-	-	-	-	-	-	-	-	-	-	-
Chromosome	pgaptmp_002180	1356854.N007_21275	3.55e-116	333.0	2EQWM@1|root,33IGE@2|Bacteria,1VMEV@1239|Firmicutes,4HRDB@91061|Bacilli	91061|Bacilli	-	-	-	-	-	-	-	-	-	-	-	-	-	-	-
Chromosome	pgaptmp_000756	1356854.N007_11550	7.8e-119	340.0	2DUZZ@1|root,32UY8@2|Bacteria,1VAX8@1239|Firmicutes,4HMKW@91061|Bacilli	91061|Bacilli	-	-	yobW	-	-	-	-	-	-	-	-	-	-	-	DUF1453
Chromosome	pgaptmp_004137	1356854.N007_06790	9.48e-120	342.0	2F94K@1|root,341G5@2|Bacteria,1VYAY@1239|Firmicutes	1239|Firmicutes	-	-	-	-	-	-	-	-	-	-	-	-	-	-	-
Chromosome	pgaptmp_001277	1356854.N007_14360	5.05e-110	317.0	2ESH2@1|root,33K1S@2|Bacteria,1VN71@1239|Firmicutes,4HXBG@91061|Bacilli	91061|Bacilli	-	-	-	-	-	-	-	-	-	-	-	-	-	-	-
Chromosome	pgaptmp_001713	1356854.N007_15120	1.92e-123	351.0	2DK7Z@1|root,308U2@2|Bacteria,1U3YD@1239|Firmicutes,4IDR4@91061|Bacilli,27A9B@186823|Alicyclobacillaceae	91061|Bacilli	-	-	-	-	-	-	-	-	-	-	-	-	-	-	-
Chromosome	pgaptmp_004078	1356854.N007_02525	6.86e-113	325.0	2EE9C@1|root,3383S@2|Bacteria,1VG39@1239|Firmicutes,4HPW7@91061|Bacilli,27ABY@186823|Alicyclobacillaceae	91061|Bacilli	-	-	-	-	-	-	-	-	-	-	-	-	-	-	-
Chromosome	pgaptmp_000083	1356854.N007_06480	2.08e-122	348.0	2C0IT@1|root,32R2I@2|Bacteria,1V9K8@1239|Firmicutes,4HK6V@91061|Bacilli	91061|Bacilli	-	-	-	-	-	-	-	-	-	-	-	-	-	-	-
Chromosome	pgaptmp_000706	1356854.N007_11290	9.14e-117	334.0	2DE3B@1|root,2ZKBS@2|Bacteria,1W4YC@1239|Firmicutes,4HZN8@91061|Bacilli	91061|Bacilli	-	-	-	-	1.8.5.2	ko:K16937	ko00920,ko01120,map00920,map01120	-	R07177	-	ko00000,ko00001,ko01000	3.D.4.9	-	-	-
Chromosome	pgaptmp_000789	1120971.AUCA01000023_gene532	4.13e-13	72.8	2DZXU@1|root,32VMR@2|Bacteria,1VBBV@1239|Firmicutes,4HPWN@91061|Bacilli	91061|Bacilli	-	-	-	-	-	-	-	-	-	-	-	-	-	-	-
Chromosome	pgaptmp_003086	1356854.N007_04995	9.57e-127	359.0	2E5V0@1|root,330J6@2|Bacteria,1VHHZ@1239|Firmicutes,4HNVS@91061|Bacilli	91061|Bacilli	-	-	-	-	-	-	-	-	-	-	-	-	-	-	-
Chromosome	pgaptmp_000394	1356854.N007_10980	1.86e-128	363.0	2AFVE@1|root,315XY@2|Bacteria,1V9WC@1239|Firmicutes,4HJ2Y@91061|Bacilli	91061|Bacilli	-	-	-	-	-	-	-	-	-	-	-	-	-	-	-
Chromosome	pgaptmp_001724	1356854.N007_15175	4.23e-120	342.0	2EA57@1|root,334A4@2|Bacteria,1VHEA@1239|Firmicutes,4HQU5@91061|Bacilli	91061|Bacilli	-	-	-	-	-	-	-	-	-	-	-	-	-	-	-
Chromosome	pgaptmp_002570	1034347.CAHJ01000033_gene3939	6.1e-53	172.0	2B3H9@1|root,31W69@2|Bacteria,1V99F@1239|Firmicutes,4HJF6@91061|Bacilli,1ZHEJ@1386|Bacillus	91061|Bacilli	-	-	-	-	-	-	-	-	-	-	-	-	-	-	-
Chromosome	pgaptmp_000011	1356854.N007_20995	8.91e-121	344.0	2EA57@1|root,334A4@2|Bacteria,1VHEA@1239|Firmicutes,4HQZU@91061|Bacilli	91061|Bacilli	-	-	-	-	-	-	-	-	-	-	-	-	-	-	-
Chromosome	pgaptmp_000117	1356854.N007_14755	2.49e-114	327.0	2ARWP@1|root,31H8I@2|Bacteria,1V6GW@1239|Firmicutes,4HNAR@91061|Bacilli	91061|Bacilli	-	-	-	-	-	-	-	-	-	-	-	-	-	-	-
Chromosome	pgaptmp_002530	1356854.N007_04090	1.17e-89	265.0	28QI6@1|root,2ZD06@2|Bacteria,1W4N5@1239|Firmicutes,4I1M1@91061|Bacilli,27AJ2@186823|Alicyclobacillaceae	91061|Bacilli	-	-	-	-	-	-	-	-	-	-	-	-	-	-	-
Chromosome	pgaptmp_003760	1356854.N007_04675	7.17e-109	313.0	2DAI9@1|root,32TVI@2|Bacteria,1VD47@1239|Firmicutes,4HKCX@91061|Bacilli	91061|Bacilli	-	-	yclD	-	-	-	-	-	-	-	-	-	-	-	Putative_PNPOx
Chromosome	pgaptmp_003033	1356854.N007_05270	2.42e-114	327.0	2CWXD@1|root,32T0J@2|Bacteria,1V83I@1239|Firmicutes,4HPQE@91061|Bacilli	91061|Bacilli	-	-	-	-	-	-	-	-	-	-	-	-	-	-	-
Chromosome	pgaptmp_003067	1356854.N007_05085	1.25e-107	310.0	2FDA3@1|root,345C0@2|Bacteria,1VZRV@1239|Firmicutes,4HZ0K@91061|Bacilli,27A9G@186823|Alicyclobacillaceae	91061|Bacilli	-	-	-	-	-	-	-	-	-	-	-	-	-	-	-
Chromosome	pgaptmp_003359	1356854.N007_06300	7.95e-56	179.0	2BQ34@1|root,32IXJ@2|Bacteria,1U4RP@1239|Firmicutes,4I0IU@91061|Bacilli	91061|Bacilli	-	-	-	-	-	-	-	-	-	-	-	-	-	-	-
Chromosome	pgaptmp_002784	1356854.N007_20040	1.2e-100	292.0	COG3666@1|root,COG3666@2|Bacteria	2|Bacteria	-	-	-	-	-	ko:K07487	-	-	-	-	ko00000	-	-	-	DDE_Tnp_1,DDE_Tnp_1_6,DUF772
Chromosome	pgaptmp_003614	1356854.N007_05845	1.11e-105	305.0	2C0DW@1|root,319RE@2|Bacteria,1V7CP@1239|Firmicutes,4HJWJ@91061|Bacilli	91061|Bacilli	-	-	-	-	-	-	-	-	-	-	-	-	-	-	-
Chromosome	pgaptmp_004145	1356854.N007_06750	2.52e-92	271.0	28V14@1|root,2ZH4P@2|Bacteria,1W320@1239|Firmicutes,4I0SW@91061|Bacilli,27AF2@186823|Alicyclobacillaceae	91061|Bacilli	-	-	-	-	-	-	-	-	-	-	-	-	-	-	-
Chromosome	pgaptmp_000391	1356854.N007_10995	8.59e-107	307.0	2DTWQ@1|root,33N0D@2|Bacteria,1VNP4@1239|Firmicutes,4HS0Q@91061|Bacilli	91061|Bacilli	-	-	-	-	-	-	-	-	-	-	-	-	-	-	-
Chromosome	pgaptmp_000533	1356854.N007_01660	3.36e-95	278.0	2FD1A@1|root,3453T@2|Bacteria,1W0XY@1239|Firmicutes,4HYR9@91061|Bacilli,27ADM@186823|Alicyclobacillaceae	91061|Bacilli	-	-	-	-	-	-	-	-	-	-	-	-	-	-	-
Chromosome	pgaptmp_003779	1356854.N007_21360	6.88e-87	256.0	2BF3X@1|root,328W3@2|Bacteria,1V673@1239|Firmicutes,4HGX8@91061|Bacilli	91061|Bacilli	-	-	-	-	-	-	-	-	-	-	-	-	-	-	-
Chromosome	pgaptmp_003290	1356854.N007_18965	1.2e-87	258.0	2BI4X@1|root,32CA4@2|Bacteria,1TYRJ@1239|Firmicutes,4I7WF@91061|Bacilli,27AFG@186823|Alicyclobacillaceae	91061|Bacilli	-	-	-	-	-	-	-	-	-	-	-	-	-	-	-
Chromosome	pgaptmp_002213	1356854.N007_20485	2.16e-94	275.0	COG5586@1|root,COG5586@2|Bacteria,1UY9K@1239|Firmicutes,4HRXB@91061|Bacilli	91061|Bacilli	-	-	-	-	-	-	-	-	-	-	-	-	-	-	-
Chromosome	pgaptmp_003332	1356854.N007_15715	4.18e-105	302.0	2CHF3@1|root,32VSH@2|Bacteria,1VE4P@1239|Firmicutes,4HKKU@91061|Bacilli	91061|Bacilli	-	-	-	-	-	-	-	-	-	-	-	-	-	-	-
Chromosome	pgaptmp_002618	1120971.AUCA01000028_gene2342	2.46e-30	112.0	COG4454@1|root,COG4454@2|Bacteria	2|Bacteria	-	-	-	-	1.7.2.1	ko:K00368	ko00910,ko01120,map00910,map01120	M00529	R00783,R00785	RC00086	ko00000,ko00001,ko00002,ko01000	-	-	-	Copper-bind,Cu-oxidase_3,Cupredoxin_1
Chromosome	pgaptmp_004086	1356854.N007_02480	2.81e-84	251.0	2DN86@1|root,32W1X@2|Bacteria,1VA8R@1239|Firmicutes,4HN75@91061|Bacilli,27AAX@186823|Alicyclobacillaceae	91061|Bacilli	-	-	-	-	-	-	-	-	-	-	-	-	-	-	-
Chromosome	pgaptmp_002388	1356854.N007_03365	6.76e-84	247.0	2F6FC@1|root,33YYG@2|Bacteria,1VWPE@1239|Firmicutes,4HXF4@91061|Bacilli,27A27@186823|Alicyclobacillaceae	91061|Bacilli	-	-	-	-	-	-	-	-	-	-	-	-	-	-	-
Chromosome	pgaptmp_002339	1356854.N007_14665	2.15e-75	225.0	2DEVY@1|root,2ZPGJ@2|Bacteria,1W65Z@1239|Firmicutes,4I0MH@91061|Bacilli,27AME@186823|Alicyclobacillaceae	91061|Bacilli	-	-	-	-	-	-	-	-	-	-	-	-	-	-	-
Chromosome	pgaptmp_002075	1356854.N007_06840	6.19e-79	234.0	2C2ER@1|root,34BHI@2|Bacteria,1W0Q3@1239|Firmicutes,4HXXZ@91061|Bacilli	91061|Bacilli	-	-	-	-	-	-	-	-	-	-	-	-	-	-	-
Chromosome	pgaptmp_003765	1157490.EL26_11275	1.84e-25	97.8	2EJZI@1|root,33DQ3@2|Bacteria,1VK9B@1239|Firmicutes,4HRM5@91061|Bacilli,27AJA@186823|Alicyclobacillaceae	91061|Bacilli	-	-	-	-	-	ko:K06327	-	-	-	-	ko00000	-	-	-	-
Chromosome	pgaptmp_003722	1356854.N007_04475	2.1e-71	215.0	28VZ9@1|root,2ZI0G@2|Bacteria,1W6IX@1239|Firmicutes,4I0HK@91061|Bacilli,27AF9@186823|Alicyclobacillaceae	91061|Bacilli	-	-	-	-	-	-	-	-	-	-	-	-	-	-	-
Chromosome	pgaptmp_003603	1356854.N007_13735	5.96e-22	90.1	2ED14@1|root,336Y2@2|Bacteria,1VJP8@1239|Firmicutes,4HS9Y@91061|Bacilli	91061|Bacilli	-	-	yxeD	-	-	-	-	-	-	-	-	-	-	-	-
Chromosome	pgaptmp_002822	1356854.N007_17500	2.79e-66	202.0	2AST8@1|root,31I8D@2|Bacteria,1VCSU@1239|Firmicutes,4HKQY@91061|Bacilli	91061|Bacilli	-	-	-	-	-	-	-	-	-	-	-	-	-	-	DUF3147
Chromosome	pgaptmp_003068	1356854.N007_05080	2.21e-72	217.0	28T2Y@1|root,2ZFC3@2|Bacteria,1W2UA@1239|Firmicutes,4HZKE@91061|Bacilli,27AHY@186823|Alicyclobacillaceae	91061|Bacilli	-	-	-	-	-	-	-	-	-	-	-	-	-	-	-
Chromosome	pgaptmp_001317	1356854.N007_02825	3.41e-75	224.0	2EGAV@1|root,33A2Q@2|Bacteria,1VM0I@1239|Firmicutes,4HRQU@91061|Bacilli	91061|Bacilli	-	-	-	-	-	-	-	-	-	-	-	-	-	-	-
Chromosome	pgaptmp_001491	1356854.N007_10625	1.57e-75	225.0	2FJC9@1|root,34B25@2|Bacteria,1UKW5@1239|Firmicutes,4HZ7Z@91061|Bacilli	91061|Bacilli	-	-	-	-	-	-	-	-	-	-	-	-	-	-	-
Chromosome	pgaptmp_002195	1356854.N007_17375	8.52e-70	210.0	2E903@1|root,3339I@2|Bacteria,1VH9M@1239|Firmicutes,4HP31@91061|Bacilli	91061|Bacilli	-	-	-	-	-	-	-	-	-	-	-	-	-	-	-
Chromosome	pgaptmp_004117	1356854.N007_10080	3.53e-63	193.0	29J5K@1|root,2ZJ80@2|Bacteria,1W4C3@1239|Firmicutes,4I1QJ@91061|Bacilli	91061|Bacilli	-	-	-	-	-	-	-	-	-	-	-	-	-	-	-
Chromosome	pgaptmp_003146	1356854.N007_15425	8.06e-64	195.0	2DCJW@1|root,2ZEFE@2|Bacteria,1W4KG@1239|Firmicutes,4I092@91061|Bacilli,27AFM@186823|Alicyclobacillaceae	91061|Bacilli	-	-	-	-	-	-	-	-	-	-	-	-	-	-	-
Chromosome	pgaptmp_002888	1356854.N007_21170	3.06e-67	203.0	28VZ9@1|root,2ZI0G@2|Bacteria,1W6IX@1239|Firmicutes,4I0HK@91061|Bacilli,27AF9@186823|Alicyclobacillaceae	91061|Bacilli	-	-	-	-	-	-	-	-	-	-	-	-	-	-	-
Chromosome	pgaptmp_003639	1120973.AQXL01000122_gene164	1.03e-13	67.8	2BMSW@1|root,32GCA@2|Bacteria,1UFA9@1239|Firmicutes,4I9HC@91061|Bacilli,27AKB@186823|Alicyclobacillaceae	91061|Bacilli	-	-	-	-	-	-	-	-	-	-	-	-	-	-	-
Chromosome	pgaptmp_000403	1356854.N007_10930	9.4e-62	189.0	2E5TU@1|root,330I5@2|Bacteria,1VGZM@1239|Firmicutes,4HPY0@91061|Bacilli	91061|Bacilli	-	-	-	-	-	-	-	-	-	-	-	-	-	-	-
Chromosome	pgaptmp_001838	521098.Aaci_1299	2.75e-38	130.0	2E46D@1|root,32Z2B@2|Bacteria,1VEH0@1239|Firmicutes	1239|Firmicutes	-	-	-	-	-	-	-	-	-	-	-	-	-	-	-
Chromosome	pgaptmp_000014	1356854.N007_20980	2.61e-45	147.0	2E461@1|root,32Z21@2|Bacteria	2|Bacteria	-	-	-	-	-	-	-	-	-	-	-	-	-	-	CD20
Chromosome	pgaptmp_000504	1356854.N007_01815	1.92e-51	162.0	297YB@1|root,2ZV4J@2|Bacteria,1W5UK@1239|Firmicutes,4I1EW@91061|Bacilli,27AHF@186823|Alicyclobacillaceae	91061|Bacilli	-	-	-	-	-	-	-	-	-	-	-	-	-	-	-
Chromosome	pgaptmp_000535	1356854.N007_01650	5.78e-56	174.0	2C1V8@1|root,33IVZ@2|Bacteria,1VMHA@1239|Firmicutes	1239|Firmicutes	-	-	-	-	-	-	-	-	-	-	-	-	-	-	-
Chromosome	pgaptmp_003379	1356854.N007_09535	3.24e-57	177.0	295IW@1|root,2ZSWD@2|Bacteria,1W2MZ@1239|Firmicutes,4HZMZ@91061|Bacilli	91061|Bacilli	-	-	-	-	-	-	-	-	-	-	-	-	-	-	-
Chromosome	pgaptmp_002199	1382304.JNIL01000001_gene2442	1.32e-11	63.9	2ESW9@1|root,33KEN@2|Bacteria,1VPBA@1239|Firmicutes,4HRNM@91061|Bacilli	91061|Bacilli	-	-	-	-	-	-	-	-	-	-	-	-	-	-	-
Chromosome	pgaptmp_002200	1048834.TC41_2795	1.33e-17	77.0	2DFWA@1|root,2ZTEV@2|Bacteria,1W1MP@1239|Firmicutes,4I1KF@91061|Bacilli	91061|Bacilli	-	-	-	-	-	-	-	-	-	-	-	-	-	-	-
Chromosome	pgaptmp_002496	1356854.N007_03920	6.88e-54	168.0	29MU2@1|root,308RW@2|Bacteria,1U3VS@1239|Firmicutes,4HRW8@91061|Bacilli,27AH7@186823|Alicyclobacillaceae	91061|Bacilli	-	-	-	-	-	-	-	-	-	-	-	-	-	-	DUF4321
Chromosome	pgaptmp_003780	1356854.N007_21365	1.22e-52	166.0	2C0DW@1|root,2Z7ZI@2|Bacteria,1UDVF@1239|Firmicutes,4HBY7@91061|Bacilli	91061|Bacilli	-	-	-	-	-	-	-	-	-	-	-	-	-	-	-
Chromosome	pgaptmp_000090	1356854.N007_06515	5.13e-45	145.0	2E6U1@1|root,331DU@2|Bacteria,1VHYV@1239|Firmicutes,4HS9R@91061|Bacilli	91061|Bacilli	-	-	-	-	-	-	-	-	-	-	-	-	-	-	-
Chromosome	pgaptmp_000611	1356854.N007_10835	1.71e-53	167.0	2DS55@1|root,33EJQ@2|Bacteria,1VNT4@1239|Firmicutes,4HSSP@91061|Bacilli	91061|Bacilli	-	-	-	-	-	-	-	-	-	-	-	-	-	-	-
Chromosome	pgaptmp_001585	1356854.N007_00855	7.77e-59	181.0	2EPNR@1|root,33H9C@2|Bacteria,1VN0S@1239|Firmicutes	1239|Firmicutes	-	-	-	-	-	-	-	-	-	-	-	-	-	-	-
Chromosome	pgaptmp_001637	1329516.JPST01000024_gene2140	2.92e-11	60.8	2EKX7@1|root,33EKR@2|Bacteria,1W5A9@1239|Firmicutes,4I20X@91061|Bacilli	91061|Bacilli	-	-	-	-	-	-	-	-	-	-	-	-	-	-	-
Chromosome	pgaptmp_001178	1356854.N007_18895	1.96e-49	157.0	2EPVM@1|root,33HG4@2|Bacteria	2|Bacteria	-	-	-	-	-	-	-	-	-	-	-	-	-	-	-
Chromosome	pgaptmp_002761	1356854.N007_17050	8.83e-43	139.0	2EGYD@1|root,33AQH@2|Bacteria,1VK4Z@1239|Firmicutes,4HRB4@91061|Bacilli	91061|Bacilli	-	-	yraE	-	-	ko:K06440	-	-	-	-	ko00000	-	-	-	-
Chromosome	pgaptmp_003350	1356854.N007_06250	6.21e-43	140.0	2FB9M@1|root,343FR@2|Bacteria,1VN7I@1239|Firmicutes	1239|Firmicutes	-	-	-	-	-	-	-	-	-	-	-	-	-	-	-
Chromosome	pgaptmp_003352	1356854.N007_06260	3.08e-43	140.0	2FB9M@1|root,343FR@2|Bacteria,1VN7I@1239|Firmicutes	1239|Firmicutes	-	-	-	-	-	-	-	-	-	-	-	-	-	-	-
Chromosome	pgaptmp_000508	1356854.N007_01795	1.17e-43	142.0	2E976@1|root,333FQ@2|Bacteria,1VGEU@1239|Firmicutes,4HPWI@91061|Bacilli	91061|Bacilli	-	-	-	-	-	-	-	-	-	-	-	-	-	-	-
Chromosome	pgaptmp_000723	1356854.N007_11385	8.21e-44	142.0	2EJ9Z@1|root,33D14@2|Bacteria,1VN43@1239|Firmicutes,4HRPB@91061|Bacilli,27AFZ@186823|Alicyclobacillaceae	91061|Bacilli	-	-	-	-	-	-	-	-	-	-	-	-	-	-	-
Chromosome	pgaptmp_000280	1356854.N007_00090	8.84e-43	139.0	2C06W@1|root,2ZT7R@2|Bacteria,1W4AY@1239|Firmicutes,4I1PR@91061|Bacilli,27AHE@186823|Alicyclobacillaceae	91061|Bacilli	-	-	-	-	-	-	-	-	-	-	-	-	-	-	-
Chromosome	pgaptmp_001796	1120973.AQXL01000110_gene999	5.66e-19	79.3	2DJHG@1|root,30654@2|Bacteria,1TZ77@1239|Firmicutes,4I8EW@91061|Bacilli,27AII@186823|Alicyclobacillaceae	91061|Bacilli	-	-	-	-	-	-	-	-	-	-	-	-	-	-	-
Chromosome	pgaptmp_002369	1356854.N007_14505	1.37e-41	136.0	2EJKB@1|root,33DB8@2|Bacteria,1VKAK@1239|Firmicutes,4HRDW@91061|Bacilli	91061|Bacilli	-	-	-	-	-	-	-	-	-	-	-	-	-	-	-
Chromosome	pgaptmp_003099	1356854.N007_17235	4.54e-41	134.0	2E4YS@1|root,32ZSJ@2|Bacteria,1VEX3@1239|Firmicutes,4HNZ8@91061|Bacilli,27AF5@186823|Alicyclobacillaceae	91061|Bacilli	-	-	yrzR	-	-	-	-	-	-	-	-	-	-	-	-
Chromosome	pgaptmp_001479	1356854.N007_10690	2.19e-35	120.0	2EP1J@1|root,33GNE@2|Bacteria,1VP27@1239|Firmicutes,4HRGQ@91061|Bacilli	91061|Bacilli	-	-	-	-	-	-	-	-	-	-	-	-	-	-	-
Chromosome	pgaptmp_002391	1120973.AQXL01000121_gene102	7.1e-15	68.2	2BJA6@1|root,32DK0@2|Bacteria,1TZ76@1239|Firmicutes,4I8EV@91061|Bacilli,27AKZ@186823|Alicyclobacillaceae	91061|Bacilli	-	-	-	-	-	-	-	-	-	-	-	-	-	-	-
Chromosome	pgaptmp_000655	1356854.N007_18965	1.15e-25	97.8	2BI4X@1|root,32CA4@2|Bacteria,1TYRJ@1239|Firmicutes,4I7WF@91061|Bacilli,27AFG@186823|Alicyclobacillaceae	91061|Bacilli	-	-	-	-	-	-	-	-	-	-	-	-	-	-	-
Chromosome	pgaptmp_000446	1356854.N007_19675	0.0	2014.0	COG3383@1|root,COG3383@2|Bacteria,1UHTX@1239|Firmicutes,4IPM7@91061|Bacilli,279KC@186823|Alicyclobacillaceae	91061|Bacilli	C	4Fe-4S binding domain	yrhE	-	1.17.1.9	ko:K00123	ko00630,ko00680,ko01100,ko01120,ko01200,map00630,map00680,map01100,map01120,map01200	-	R00519	RC02796	ko00000,ko00001,ko01000	-	-	-	Fer2_4,Fer4,Molybdop_Fe4S4,Molybdopterin,Molydop_binding,NADH-G_4Fe-4S_3
Chromosome	pgaptmp_001240	1356854.N007_13960	0.0	2020.0	COG3383@1|root,COG3383@2|Bacteria,1UHTX@1239|Firmicutes,4IPM7@91061|Bacilli,279KC@186823|Alicyclobacillaceae	91061|Bacilli	C	4Fe-4S binding domain	yrhE	-	1.17.1.9	ko:K00123	ko00630,ko00680,ko01100,ko01120,ko01200,map00630,map00680,map01100,map01120,map01200	-	R00519	RC02796	ko00000,ko00001,ko01000	-	-	-	Fer2_4,Fer4,Molybdop_Fe4S4,Molybdopterin,Molydop_binding,NADH-G_4Fe-4S_3
Chromosome	pgaptmp_001283	1356854.N007_14390	0.0	2004.0	COG3383@1|root,COG3383@2|Bacteria,1UHTX@1239|Firmicutes,4IPM7@91061|Bacilli,27941@186823|Alicyclobacillaceae	91061|Bacilli	C	NADH-ubiquinone oxidoreductase-G iron-sulfur binding region	-	-	1.17.1.9	ko:K00123	ko00630,ko00680,ko01100,ko01120,ko01200,map00630,map00680,map01100,map01120,map01200	-	R00519	RC02796	ko00000,ko00001,ko01000	-	-	-	Fer2_4,Fer4,Molybdop_Fe4S4,Molybdopterin,Molydop_binding,NADH-G_4Fe-4S_3
Chromosome	pgaptmp_001312	1356854.N007_19060	0.0	2012.0	COG3383@1|root,COG3383@2|Bacteria,1UHTX@1239|Firmicutes,4IPM7@91061|Bacilli,27941@186823|Alicyclobacillaceae	91061|Bacilli	C	NADH-ubiquinone oxidoreductase-G iron-sulfur binding region	-	-	1.17.1.9	ko:K00123	ko00630,ko00680,ko01100,ko01120,ko01200,map00630,map00680,map01100,map01120,map01200	-	R00519	RC02796	ko00000,ko00001,ko01000	-	-	-	Fer2_4,Fer4,Molybdop_Fe4S4,Molybdopterin,Molydop_binding,NADH-G_4Fe-4S_3
Chromosome	pgaptmp_003256	1356854.N007_16910	0.0	1868.0	COG0567@1|root,COG0567@2|Bacteria,1TRDW@1239|Firmicutes,4HAUI@91061|Bacilli	91061|Bacilli	C	The 2-oxoglutarate dehydrogenase complex catalyzes the overall conversion of 2-oxoglutarate to succinyl-CoA and CO(2). It contains multiple copies of three enzymatic components 2- oxoglutarate dehydrogenase (E1), dihydrolipoamide succinyltransferase (E2) and lipoamide dehydrogenase (E3)	odhA	GO:0003674,GO:0003824,GO:0004591,GO:0005575,GO:0005622,GO:0005623,GO:0005737,GO:0005829,GO:0006082,GO:0006091,GO:0006099,GO:0006101,GO:0008150,GO:0008152,GO:0009060,GO:0009987,GO:0015980,GO:0016491,GO:0016624,GO:0016903,GO:0016999,GO:0017144,GO:0019752,GO:0032991,GO:0043436,GO:0044237,GO:0044238,GO:0044281,GO:0044424,GO:0044444,GO:0044464,GO:0045239,GO:0045240,GO:0045252,GO:0045333,GO:0055114,GO:…	1.2.4.2	ko:K00164	ko00020,ko00310,ko00380,ko01100,ko01110,ko01120,ko01130,ko01200,map00020,map00310,map00380,map01100,map01110,map01120,map01130,map01200	M00009,M00011,M00032	R00621,R01933,R01940,R03316,R08549	RC00004,RC00027,RC00627,RC02743,RC02833,RC02883	br01601,ko00000,ko00001,ko00002,ko01000	-	-	-	2-oxogl_dehyd_N,E1_dh,OxoGdeHyase_C,Transket_pyr
Chromosome	pgaptmp_001432	1356854.N007_12725	0.0	1804.0	COG1048@1|root,COG1048@2|Bacteria,1VTMM@1239|Firmicutes,4HB5N@91061|Bacilli,2793N@186823|Alicyclobacillaceae	91061|Bacilli	C	Catalyzes the isomerization of citrate to isocitrate via cis-aconitate	acnA	GO:0003674,GO:0003676,GO:0003723,GO:0003729,GO:0003730,GO:0003824,GO:0003994,GO:0005488,GO:0006082,GO:0006091,GO:0006099,GO:0006101,GO:0006629,GO:0006631,GO:0008150,GO:0008152,GO:0009060,GO:0009987,GO:0015980,GO:0016829,GO:0016835,GO:0016836,GO:0016999,GO:0017144,GO:0019541,GO:0019679,GO:0019752,GO:0032787,GO:0043436,GO:0043937,GO:0044237,GO:0044238,GO:0044255,GO:0044281,GO:0045333,GO:0046459,GO:…	4.2.1.3	ko:K01681	ko00020,ko00630,ko00720,ko01100,ko01110,ko01120,ko01130,ko01200,ko01210,ko01230,map00020,map00630,map00720,map01100,map01110,map01120,map01130,map01200,map01210,map01230	M00009,M00010,M00012,M00173,M00740	R01324,R01325,R01900	RC00497,RC00498,RC00618	br01601,ko00000,ko00001,ko00002,ko01000	-	-	iSB619.SA_RS06730	Aconitase,Aconitase_C
Chromosome	pgaptmp_001419	1356854.N007_12665	0.0	1570.0	COG0454@1|root,COG1042@1|root,COG0456@2|Bacteria,COG1042@2|Bacteria,1TPTQ@1239|Firmicutes,4HCHN@91061|Bacilli	91061|Bacilli	C	Succinyl-CoA ligase like flavodoxin domain	-	-	6.2.1.13	ko:K01905,ko:K22224	ko00010,ko00620,ko00640,ko01100,ko01120,map00010,map00620,map00640,map01100,map01120	-	R00229,R00920	RC00004,RC00012,RC00014	ko00000,ko00001,ko01000,ko01004	-	-	-	ATP-grasp_5,CoA_binding_2,Succ_CoA_lig
Chromosome	pgaptmp_002839	1356854.N007_19310	0.0	1504.0	COG1529@1|root,COG1529@2|Bacteria,1TP7U@1239|Firmicutes,4HC1W@91061|Bacilli,278QK@186823|Alicyclobacillaceae	91061|Bacilli	C	Aldehyde oxidase and xanthine dehydrogenase, a/b hammerhead domain	-	-	-	-	-	-	-	-	-	-	-	-	Ald_Xan_dh_C,Ald_Xan_dh_C2
Chromosome	pgaptmp_000131	1356854.N007_02030	0.0	1509.0	COG1529@1|root,COG1529@2|Bacteria,1TP7U@1239|Firmicutes,4HC1W@91061|Bacilli,278QK@186823|Alicyclobacillaceae	91061|Bacilli	C	Aldehyde oxidase and xanthine dehydrogenase, a/b hammerhead domain	pucD	-	1.17.1.4	ko:K00087	ko00230,ko01100,ko01120,map00230,map01100,map01120	M00546	R01768,R02103	RC00143	ko00000,ko00001,ko00002,ko01000	-	-	iYO844.BSU32480	Ald_Xan_dh_C,Ald_Xan_dh_C2,Fer2,Fer2_2
Chromosome	pgaptmp_004154	1356854.N007_06700	0.0	1364.0	COG0243@1|root,COG0243@2|Bacteria,1TPZG@1239|Firmicutes	1239|Firmicutes	C	Belongs to the prokaryotic molybdopterin-containing oxidoreductase family	yyaE	-	-	-	-	-	-	-	-	-	-	-	Molybdop_Fe4S4,Molybdopterin,Molydop_binding
Chromosome	pgaptmp_003687	1356854.N007_19945	0.0	1305.0	COG0446@1|root,COG1902@1|root,COG0446@2|Bacteria,COG1902@2|Bacteria,1TPM6@1239|Firmicutes,4HBR0@91061|Bacilli,2795Y@186823|Alicyclobacillaceae	91061|Bacilli	C	NADH:flavin oxidoreductase / NADH oxidase family	-	-	1.3.1.34	ko:K00219	-	-	-	-	ko00000,ko01000	-	-	-	Oxidored_FMN,Pyr_redox_2
Chromosome	pgaptmp_000543	1356854.N007_08695	0.0	1327.0	COG0247@1|root,COG0247@2|Bacteria,1TPG1@1239|Firmicutes,4HB2J@91061|Bacilli,277YN@186823|Alicyclobacillaceae	91061|Bacilli	C	4Fe-4S dicluster domain	ywjF	-	-	-	-	-	-	-	-	-	-	-	CCG,Fer4_8
Chromosome	pgaptmp_002121	1356854.N007_18390	0.0	1333.0	COG0843@1|root,COG0843@2|Bacteria,1TP2U@1239|Firmicutes,4HA4X@91061|Bacilli,2782I@186823|Alicyclobacillaceae	91061|Bacilli	C	Cytochrome c oxidase is the component of the respiratory chain that catalyzes the reduction of oxygen to water. Subunits 1- 3 form the functional core of the enzyme complex. CO I is the catalytic subunit of the enzyme. Electrons originating in cytochrome c are transferred via the copper A center of subunit 2 and heme A of subunit 1 to the bimetallic center formed by heme A3 and copper B	-	-	1.9.3.1	ko:K02274	ko00190,ko01100,map00190,map01100	M00155	R00081	RC00016	ko00000,ko00001,ko00002,ko01000	3.D.4.2,3.D.4.3,3.D.4.4,3.D.4.6	-	-	COX1
Chromosome	pgaptmp_000970	1356854.N007_01525	0.0	1320.0	COG0843@1|root,COG0843@2|Bacteria,1TP2U@1239|Firmicutes,4HA4X@91061|Bacilli,2782I@186823|Alicyclobacillaceae	91061|Bacilli	C	Cytochrome c oxidase is the component of the respiratory chain that catalyzes the reduction of oxygen to water. Subunits 1- 3 form the functional core of the enzyme complex. CO I is the catalytic subunit of the enzyme. Electrons originating in cytochrome c are transferred via the copper A center of subunit 2 and heme A of subunit 1 to the bimetallic center formed by heme A3 and copper B	-	-	1.10.3.12,1.9.3.1	ko:K02274,ko:K02827	ko00190,ko01100,map00190,map01100	M00155,M00416	R00081,R09492	RC00016,RC00819	ko00000,ko00001,ko00002,ko01000	3.D.4.1,3.D.4.2,3.D.4.3,3.D.4.4,3.D.4.6	-	-	COX1
Chromosome	pgaptmp_001297	1356854.N007_09145	0.0	1215.0	COG1032@1|root,COG1032@2|Bacteria,1TPGT@1239|Firmicutes,4HA0Y@91061|Bacilli,2785E@186823|Alicyclobacillaceae	91061|Bacilli	C	Protein of unknown function (DUF4080)	bchE	-	1.21.98.3	ko:K04034	ko00860,ko01100,ko01110,map00860,map01100,map01110	-	R06268,R06269,R06270	RC00741,RC01491,RC01492	ko00000,ko00001,ko01000	-	-	-	B12-binding,DUF4080,Radical_SAM
Chromosome	pgaptmp_002533	1356854.N007_04105	0.0	1182.0	COG1053@1|root,COG1053@2|Bacteria,1TPAR@1239|Firmicutes,4HBVG@91061|Bacilli,277ZQ@186823|Alicyclobacillaceae	91061|Bacilli	C	SdhA B are the catalytic subcomplex and can exhibit succinate dehydrogenase activity in the absence of SdhC D which are the membrane components and form cytochrome b556	sdhA	-	1.3.5.1,1.3.5.4	ko:K00239	ko00020,ko00190,ko00650,ko00720,ko01100,ko01110,ko01120,ko01130,ko01200,ko05134,map00020,map00190,map00650,map00720,map01100,map01110,map01120,map01130,map01200,map05134	M00009,M00011,M00149,M00173,M00374,M00376	R02164	RC00045	ko00000,ko00001,ko00002,ko01000	-	-	-	FAD_binding_2,Succ_DH_flav_C
Chromosome	pgaptmp_000132	1356854.N007_02035	0.0	1113.0	COG1053@1|root,COG1053@2|Bacteria,1TPAR@1239|Firmicutes	1239|Firmicutes	C	succinate dehydrogenase	-	-	-	-	-	-	-	-	-	-	-	-	FAD_binding_2,FMN_bind,Succ_DH_flav_C
Chromosome	pgaptmp_003470	1356854.N007_10000	0.0	1130.0	COG1069@1|root,COG1069@2|Bacteria,1TP8T@1239|Firmicutes,4HC3A@91061|Bacilli	91061|Bacilli	C	Belongs to the ribulokinase family	araB	-	2.7.1.16	ko:K00853	ko00040,ko01100,map00040,map01100	-	R01526,R02439	RC00002,RC00538	ko00000,ko00001,ko01000	-	-	-	FGGY_C,FGGY_N
Chromosome	pgaptmp_003726	1356854.N007_04495	0.0	1125.0	COG0155@1|root,COG0155@2|Bacteria,1TS58@1239|Firmicutes,4HBEX@91061|Bacilli,279A8@186823|Alicyclobacillaceae	91061|Bacilli	C	Nitrite/Sulfite reductase ferredoxin-like half domain	cysI	GO:0003674,GO:0003824,GO:0005575,GO:0005622,GO:0005623,GO:0006790,GO:0008150,GO:0008152,GO:0009337,GO:0009987,GO:0016002,GO:0016491,GO:0016667,GO:0016673,GO:0019419,GO:0032991,GO:0044237,GO:0044424,GO:0044464,GO:0050311,GO:0055114	1.8.1.2,1.8.7.1	ko:K00381,ko:K00392	ko00920,ko01100,ko01120,map00920,map01100,map01120	M00176	R00858,R00859,R03600	RC00065	ko00000,ko00001,ko00002,ko01000	-	-	-	NIR_SIR,NIR_SIR_ferr
Chromosome	pgaptmp_001205	1356854.N007_14130	0.0	1097.0	COG0578@1|root,COG0578@2|Bacteria,1TQJN@1239|Firmicutes,4HAG8@91061|Bacilli	91061|Bacilli	C	Belongs to the FAD-dependent glycerol-3-phosphate dehydrogenase family	-	-	1.1.5.3	ko:K00111	ko00564,ko01110,map00564,map01110	-	R00848	RC00029	ko00000,ko00001,ko01000	-	-	-	DAO,DAO_C
Chromosome	pgaptmp_001486	1356854.N007_10655	0.0	1077.0	COG1053@1|root,COG1053@2|Bacteria,1V0YZ@1239|Firmicutes,4HFF5@91061|Bacilli	91061|Bacilli	C	Pyridine nucleotide-disulfide oxidoreductase	-	-	-	-	-	-	-	-	-	-	-	-	FAD_binding_2,Succ_DH_flav_C
Chromosome	pgaptmp_001483	1356854.N007_10670	0.0	1056.0	COG1053@1|root,COG1053@2|Bacteria,1VSD5@1239|Firmicutes,4HUNY@91061|Bacilli	91061|Bacilli	C	Pyridine nucleotide-disulfide oxidoreductase	-	-	-	-	-	-	-	-	-	-	-	-	FAD_binding_2,Succ_DH_flav_C
Chromosome	pgaptmp_000638	1356854.N007_16570	0.0	1076.0	COG0584@1|root,COG0584@2|Bacteria,1UZJG@1239|Firmicutes,4HEK9@91061|Bacilli	91061|Bacilli	C	Domain of unknown function (DUF4855)	-	-	-	-	-	-	-	-	-	-	-	-	DUF4855,F5_F8_type_C,SLH
Chromosome	pgaptmp_000746	1356854.N007_11500	0.0	1055.0	COG0584@1|root,COG0584@2|Bacteria,1UZJG@1239|Firmicutes,4HEK9@91061|Bacilli	91061|Bacilli	C	Domain of unknown function (DUF4855)	-	-	-	-	-	-	-	-	-	-	-	-	DUF4855,F5_F8_type_C,SLH
Chromosome	pgaptmp_001161	1356854.N007_08055	0.0	1033.0	COG0427@1|root,COG0427@2|Bacteria,1TPHC@1239|Firmicutes,4HAI5@91061|Bacilli	91061|Bacilli	C	acetyl-CoA hydrolase	cat1	-	2.8.3.18	ko:K18118	ko00020,ko00620,ko00650,ko01100,ko01110,ko01120,ko01130,ko01200,map00020,map00620,map00650,map01100,map01110,map01120,map01130,map01200	M00009,M00011	R10343	RC00012,RC00014	ko00000,ko00001,ko00002,ko01000	-	-	-	AcetylCoA_hyd_C,AcetylCoA_hydro
Chromosome	pgaptmp_002587	1356854.N007_04375	0.0	1025.0	COG1012@1|root,COG1012@2|Bacteria,1TP4S@1239|Firmicutes,4HBS1@91061|Bacilli	91061|Bacilli	C	Belongs to the aldehyde dehydrogenase family	rocA	-	1.2.1.88	ko:K00294	ko00250,ko00330,ko01100,map00250,map00330,map01100	-	R00245,R00707,R00708,R04444,R04445,R05051	RC00080,RC00216,RC00242,RC00255	ko00000,ko00001,ko01000	-	-	-	Aldedh
Chromosome	pgaptmp_003441	1356854.N007_09845	0.0	977.0	COG1757@1|root,COG1757@2|Bacteria,1TP8A@1239|Firmicutes,4HB2I@91061|Bacilli	91061|Bacilli	C	antiporter	-	-	-	-	-	-	-	-	-	-	-	-	Na_H_antiporter
Chromosome	pgaptmp_001402	1356854.N007_12580	0.0	1022.0	COG1012@1|root,COG1012@2|Bacteria,1TP4S@1239|Firmicutes,4HBS1@91061|Bacilli	91061|Bacilli	C	Belongs to the aldehyde dehydrogenase family	rocA	-	1.2.1.88	ko:K00294	ko00250,ko00330,ko01100,map00250,map00330,map01100	-	R00245,R00707,R00708,R04444,R04445,R05051	RC00080,RC00216,RC00242,RC00255	ko00000,ko00001,ko01000	-	-	-	Aldedh
Chromosome	pgaptmp_002221	1356854.N007_20445	0.0	995.0	COG3634@1|root,COG3634@2|Bacteria,1TPYN@1239|Firmicutes,4H9W1@91061|Bacilli,27APX@186823|Alicyclobacillaceae	91061|Bacilli	C	Thioredoxin domain	ahpF	-	-	ko:K03387	-	-	-	-	ko00000,ko01000	-	-	-	Pyr_redox_2,Thioredoxin_3
Chromosome	pgaptmp_001558	1356854.N007_10285	0.0	993.0	COG0114@1|root,COG0114@2|Bacteria,1UHPH@1239|Firmicutes,4HA6P@91061|Bacilli,2792G@186823|Alicyclobacillaceae	91061|Bacilli	C	Fumarase C C-terminus	fumC	-	4.2.1.2	ko:K01679	ko00020,ko00620,ko00720,ko01100,ko01110,ko01120,ko01130,ko01200,ko04934,ko05200,ko05211,map00020,map00620,map00720,map01100,map01110,map01120,map01130,map01200,map04934,map05200,map05211	M00009,M00011,M00173,M00376	R01082	RC00443	ko00000,ko00001,ko00002,ko01000	-	-	-	FumaraseC_C,Lyase_1
Chromosome	pgaptmp_001068	1356854.N007_09260	0.0	1030.0	COG1838@1|root,COG1951@1|root,COG1838@2|Bacteria,COG1951@2|Bacteria,1TSJ8@1239|Firmicutes,4IQV9@91061|Bacilli,277Y7@186823|Alicyclobacillaceae	91061|Bacilli	C	Catalyzes the reversible hydration of fumarate to (S)- malate	fumA	-	4.2.1.2,4.2.1.32	ko:K01676,ko:K03780	ko00020,ko00620,ko00630,ko00720,ko01100,ko01110,ko01120,ko01130,ko01200,map00020,map00620,map00630,map00720,map01100,map01110,map01120,map01130,map01200	M00009,M00011,M00173,M00374	R00339,R01082	RC00443,RC01382	ko00000,ko00001,ko00002,ko01000	-	-	-	Fumerase,Fumerase_C
Chromosome	pgaptmp_000574	1356854.N007_08860	0.0	968.0	COG0056@1|root,COG0056@2|Bacteria,1TNZ8@1239|Firmicutes,4HAMZ@91061|Bacilli,27852@186823|Alicyclobacillaceae	91061|Bacilli	C	Produces ATP from ADP in the presence of a proton gradient across the membrane. The alpha chain is a regulatory subunit	atpA	-	3.6.3.14	ko:K02111	ko00190,ko00195,ko01100,map00190,map00195,map01100	M00157	-	-	ko00000,ko00001,ko00002,ko00194,ko01000	3.A.2.1	-	iSB619.SA_RS10975	ATP-synt_ab,ATP-synt_ab_C,ATP-synt_ab_N
Chromosome	pgaptmp_001204	1356854.N007_14135	0.0	994.0	COG0554@1|root,COG0554@2|Bacteria,1TPX3@1239|Firmicutes,4H9ZF@91061|Bacilli,278ZG@186823|Alicyclobacillaceae	91061|Bacilli	C	Key enzyme in the regulation of glycerol uptake and metabolism. Catalyzes the phosphorylation of glycerol to yield sn- glycerol 3-phosphate	glpK	GO:0003674,GO:0003824,GO:0004370,GO:0005975,GO:0006066,GO:0006071,GO:0006793,GO:0006796,GO:0008150,GO:0008152,GO:0009987,GO:0016301,GO:0016310,GO:0016740,GO:0016772,GO:0016773,GO:0019400,GO:0019751,GO:0044237,GO:0044238,GO:0044262,GO:0044281,GO:0071704,GO:1901615	2.7.1.30	ko:K00864	ko00561,ko01100,ko03320,ko04626,map00561,map01100,map03320,map04626	-	R00847	RC00002,RC00017	ko00000,ko00001,ko01000,ko04147	-	-	-	FGGY_C,FGGY_N
Chromosome	pgaptmp_001979	1356854.N007_07330	0.0	982.0	COG1012@1|root,COG1012@2|Bacteria,1TPP0@1239|Firmicutes,4HCEM@91061|Bacilli	91061|Bacilli	C	Belongs to the aldehyde dehydrogenase family	-	-	-	-	-	-	-	-	-	-	-	-	Aldedh
Chromosome	pgaptmp_003771	1356854.N007_01895	0.0	987.0	COG1012@1|root,COG1012@2|Bacteria,1TP4S@1239|Firmicutes,4H9MF@91061|Bacilli,278VH@186823|Alicyclobacillaceae	91061|Bacilli	C	Belongs to the aldehyde dehydrogenase family	-	-	1.2.1.3,1.2.1.39	ko:K00128,ko:K00146	ko00010,ko00053,ko00071,ko00280,ko00310,ko00330,ko00340,ko00360,ko00380,ko00410,ko00561,ko00620,ko00625,ko00643,ko00903,ko00981,ko01100,ko01110,ko01120,ko01130,map00010,map00053,map00071,map00280,map00310,map00330,map00340,map00360,map00380,map00410,map00561,map00620,map00625,map00643,map00903,map00981,map01100,map01110,map01120,map01130	M00135	R00264,R00631,R00710,R00904,R01752,R01986,R02536,R02549,R02678,R02940,R02957,R03283,R03869,R04065,R04506,R04903,R05050,R05237,R05238,R05286,R06366,R08146	RC00047,RC00071,RC00080,RC00186,RC00218,RC00242,RC00816,RC01500	ko00000,ko00001,ko00002,ko01000	-	-	-	Aldedh
Chromosome	pgaptmp_004058	1356854.N007_02630	0.0	966.0	COG1012@1|root,COG1012@2|Bacteria,1TP4S@1239|Firmicutes,4H9MF@91061|Bacilli,2793I@186823|Alicyclobacillaceae	91061|Bacilli	C	Aldehyde dehydrogenase family	-	-	1.2.1.3	ko:K00128	ko00010,ko00053,ko00071,ko00280,ko00310,ko00330,ko00340,ko00380,ko00410,ko00561,ko00620,ko00625,ko00903,ko00981,ko01100,ko01110,ko01120,ko01130,map00010,map00053,map00071,map00280,map00310,map00330,map00340,map00380,map00410,map00561,map00620,map00625,map00903,map00981,map01100,map01110,map01120,map01130	M00135	R00264,R00631,R00710,R00904,R01752,R01986,R02549,R02678,R02940,R02957,R03283,R03869,R04065,R04506,R04903,R05050,R05237,R05238,R05286,R06366,R08146	RC00047,RC00071,RC00080,RC00186,RC00218,RC00242,RC00816,RC01500	ko00000,ko00001,ko00002,ko01000	-	-	-	Aldedh
Chromosome	pgaptmp_001719	1356854.N007_15150	0.0	966.0	COG1012@1|root,COG1012@2|Bacteria,1TPP0@1239|Firmicutes,4HCEM@91061|Bacilli	91061|Bacilli	C	Belongs to the aldehyde dehydrogenase family	-	-	-	-	-	-	-	-	-	-	-	-	Aldedh
Chromosome	pgaptmp_003545	1356854.N007_07470	0.0	989.0	COG1012@1|root,COG1012@2|Bacteria,1TP4S@1239|Firmicutes,4H9MF@91061|Bacilli	91061|Bacilli	C	Belongs to the aldehyde dehydrogenase family	-	-	1.2.1.8	ko:K00130	ko00260,ko01100,map00260,map01100	M00555	R02565,R02566	RC00080	ko00000,ko00001,ko00002,ko01000	-	-	-	Aldedh
Chromosome	pgaptmp_002239	1356854.N007_21465	0.0	964.0	COG1012@1|root,COG1012@2|Bacteria,1TP4S@1239|Firmicutes,4H9MF@91061|Bacilli	91061|Bacilli	C	Belongs to the aldehyde dehydrogenase family	-	-	1.2.1.3	ko:K00128	ko00010,ko00053,ko00071,ko00280,ko00310,ko00330,ko00340,ko00380,ko00410,ko00561,ko00620,ko00625,ko00903,ko00981,ko01100,ko01110,ko01120,ko01130,map00010,map00053,map00071,map00280,map00310,map00330,map00340,map00380,map00410,map00561,map00620,map00625,map00903,map00981,map01100,map01110,map01120,map01130	M00135	R00264,R00631,R00710,R00904,R01752,R01986,R02549,R02678,R02940,R02957,R03283,R03869,R04065,R04506,R04903,R05050,R05237,R05238,R05286,R06366,R08146	RC00047,RC00071,RC00080,RC00186,RC00218,RC00242,RC00816,RC01500	ko00000,ko00001,ko00002,ko01000	-	-	-	Aldedh
Chromosome	pgaptmp_003492	1356854.N007_09020	0.0	965.0	COG1012@1|root,COG1012@2|Bacteria,1TP4S@1239|Firmicutes,4H9MF@91061|Bacilli,27901@186823|Alicyclobacillaceae	91061|Bacilli	C	Catalyzes the oxidation of malonate semialdehyde (MSA) and methylmalonate semialdehyde (MMSA) into acetyl-CoA and propanoyl-CoA, respectively	iolA	-	1.2.1.18,1.2.1.27	ko:K00140	ko00280,ko00410,ko00562,ko00640,ko01100,ko01200,map00280,map00410,map00562,map00640,map01100,map01200	M00013	R00705,R00706,R00922,R00935	RC00004,RC02723,RC02817	ko00000,ko00001,ko00002,ko01000	-	-	-	Aldedh
Chromosome	pgaptmp_002663	1356854.N007_18800	0.0	967.0	COG1012@1|root,COG1012@2|Bacteria,1TP4S@1239|Firmicutes,4H9MF@91061|Bacilli,27901@186823|Alicyclobacillaceae	91061|Bacilli	C	Catalyzes the oxidation of malonate semialdehyde (MSA) and methylmalonate semialdehyde (MMSA) into acetyl-CoA and propanoyl-CoA, respectively	iolA	GO:0003674,GO:0003824,GO:0004491,GO:0006082,GO:0006520,GO:0006573,GO:0006574,GO:0006807,GO:0008150,GO:0008152,GO:0009056,GO:0009063,GO:0009081,GO:0009083,GO:0009987,GO:0016054,GO:0016491,GO:0016620,GO:0016903,GO:0019752,GO:0043436,GO:0044237,GO:0044238,GO:0044248,GO:0044281,GO:0044282,GO:0046395,GO:0055114,GO:0071704,GO:1901564,GO:1901565,GO:1901575,GO:1901605,GO:1901606	1.2.1.18,1.2.1.27	ko:K00140	ko00280,ko00410,ko00562,ko00640,ko01100,ko01200,map00280,map00410,map00562,map00640,map01100,map01200	M00013	R00705,R00706,R00922,R00935	RC00004,RC02723,RC02817	ko00000,ko00001,ko00002,ko01000	-	-	-	Aldedh
Chromosome	pgaptmp_001386	1356854.N007_12500	0.0	955.0	COG1012@1|root,COG1012@2|Bacteria,1TP4S@1239|Firmicutes,4H9MF@91061|Bacilli	91061|Bacilli	C	Belongs to the aldehyde dehydrogenase family	gabD	-	-	-	-	-	-	-	-	-	-	-	Aldedh
Chromosome	pgaptmp_003803	1356854.N007_19500	0.0	953.0	COG1012@1|root,COG1012@2|Bacteria,1TP4S@1239|Firmicutes,4H9MF@91061|Bacilli,2793I@186823|Alicyclobacillaceae	91061|Bacilli	C	Aldehyde dehydrogenase family	gabD	-	1.2.1.16,1.2.1.20,1.2.1.79	ko:K00135	ko00250,ko00310,ko00350,ko00650,ko00760,ko01100,ko01120,map00250,map00310,map00350,map00650,map00760,map01100,map01120	M00027	R00713,R00714,R02401	RC00080	ko00000,ko00001,ko00002,ko01000	-	-	-	Aldedh
Chromosome	pgaptmp_000136	1356854.N007_02055	0.0	928.0	COG1012@1|root,COG1012@2|Bacteria,1TP4S@1239|Firmicutes,4H9MF@91061|Bacilli,278VH@186823|Alicyclobacillaceae	91061|Bacilli	C	Belongs to the aldehyde dehydrogenase family	-	-	-	ko:K22187	ko00040,map00040	-	R11768	RC00080	ko00000,ko00001,ko01000	-	-	-	Aldedh
Chromosome	pgaptmp_001229	1356854.N007_14015	0.0	957.0	COG1012@1|root,COG1012@2|Bacteria,1TP4S@1239|Firmicutes,4H9MF@91061|Bacilli	91061|Bacilli	C	Belongs to the aldehyde dehydrogenase family	-	-	1.2.1.32,1.2.1.85	ko:K10217	ko00362,ko00380,ko00622,ko01100,ko01120,ko01220,map00362,map00380,map00622,map01100,map01120,map01220	M00038,M00569	R02762,R03889,R05353	RC00218,RC00254	ko00000,ko00001,ko00002,ko01000	-	-	-	Aldedh
Chromosome	pgaptmp_001038	1356854.N007_09410	0.0	957.0	COG1139@1|root,COG1139@2|Bacteria,1TREQ@1239|Firmicutes,4H9UI@91061|Bacilli	91061|Bacilli	C	Is involved in L-lactate degradation and allows cells to grow with lactate as the sole carbon source. Has probably a role as an electron transporter during oxidation of L-lactate	yvfW	-	-	ko:K18929	-	-	-	-	ko00000	-	-	-	DUF3390,Fer4_8,LUD_dom
Chromosome	pgaptmp_003252	1356854.N007_16890	0.0	928.0	COG0281@1|root,COG0281@2|Bacteria,1TPJ3@1239|Firmicutes,4H9WR@91061|Bacilli,278X6@186823|Alicyclobacillaceae	91061|Bacilli	C	Malic enzyme, NAD binding domain	-	-	1.1.1.38	ko:K00027	ko00620,ko01200,ko02020,map00620,map01200,map02020	-	R00214	RC00105	ko00000,ko00001,ko01000	-	-	-	Malic_M,malic
Chromosome	pgaptmp_000935	1356854.N007_01355	0.0	900.0	COG1249@1|root,COG1249@2|Bacteria,1TP1W@1239|Firmicutes,4HB3K@91061|Bacilli,27857@186823|Alicyclobacillaceae	91061|Bacilli	C	Pyridine nucleotide-disulphide oxidoreductase, dimerisation domain	pdhD	GO:0005575,GO:0005622,GO:0005623,GO:0005737,GO:0044424,GO:0044464	1.8.1.4	ko:K00382	ko00010,ko00020,ko00260,ko00280,ko00620,ko00630,ko00640,ko01100,ko01110,ko01120,ko01130,ko01200,map00010,map00020,map00260,map00280,map00620,map00630,map00640,map01100,map01110,map01120,map01130,map01200	M00009,M00011,M00036,M00307,M00532	R00209,R01221,R01698,R03815,R07618,R08549	RC00004,RC00022,RC00583,RC02742,RC02833,RC02834	br01601,ko00000,ko00001,ko00002,ko01000,ko04147	-	-	-	Pyr_redox_2,Pyr_redox_dim
Chromosome	pgaptmp_001033	1356854.N007_09435	0.0	914.0	COG1012@1|root,COG1012@2|Bacteria,1TP4S@1239|Firmicutes,4H9MF@91061|Bacilli,2793I@186823|Alicyclobacillaceae	91061|Bacilli	C	Aldehyde dehydrogenase family	gabD	-	1.2.1.16,1.2.1.20,1.2.1.79	ko:K00135	ko00250,ko00310,ko00350,ko00650,ko00760,ko01100,ko01120,map00250,map00310,map00350,map00650,map00760,map01100,map01120	M00027	R00713,R00714,R02401	RC00080	ko00000,ko00001,ko00002,ko01000	-	-	-	Aldedh
Chromosome	pgaptmp_000576	1356854.N007_08870	0.0	929.0	COG0055@1|root,COG0055@2|Bacteria,1TPGF@1239|Firmicutes,4HAT6@91061|Bacilli,2787C@186823|Alicyclobacillaceae	91061|Bacilli	C	Produces ATP from ADP in the presence of a proton gradient across the membrane. The catalytic sites are hosted primarily by the beta subunits	atpD	-	3.6.3.14	ko:K02112	ko00190,ko00195,ko01100,map00190,map00195,map01100	M00157	-	-	ko00000,ko00001,ko00002,ko00194,ko01000	3.A.2.1	-	iSB619.SA_RS10965	ATP-synt_ab,ATP-synt_ab_N
Chromosome	pgaptmp_000154	1356854.N007_02150	0.0	924.0	COG1271@1|root,COG1271@2|Bacteria,1TRH4@1239|Firmicutes,4HA19@91061|Bacilli	91061|Bacilli	C	Cytochrome D ubiquinol oxidase subunit I	cydA	-	1.10.3.14	ko:K00425	ko00190,ko01100,ko02020,map00190,map01100,map02020	M00153	R11325	RC00061	ko00000,ko00001,ko00002,ko01000	3.D.4.3	-	-	Cyt_bd_oxida_I
Chromosome	pgaptmp_000454	1356854.N007_19635	0.0	927.0	COG1271@1|root,COG1271@2|Bacteria,1TRH4@1239|Firmicutes,4HA19@91061|Bacilli	91061|Bacilli	C	Cytochrome D ubiquinol oxidase subunit I	cydA	-	1.10.3.14	ko:K00425	ko00190,ko01100,ko02020,map00190,map01100,map02020	M00153	R11325	RC00061	ko00000,ko00001,ko00002,ko01000	3.D.4.3	-	-	Cyt_bd_oxida_I
Chromosome	pgaptmp_001030	1356854.N007_09450	0.0	950.0	COG2141@1|root,COG2141@2|Bacteria,1TQZ0@1239|Firmicutes,4HAF9@91061|Bacilli	91061|Bacilli	C	mono-oxygenase	-	-	-	-	-	-	-	-	-	-	-	-	Bac_luciferase
Chromosome	pgaptmp_000658	1356854.N007_16655	0.0	956.0	COG2141@1|root,COG2141@2|Bacteria,1TQZ0@1239|Firmicutes,4HAF9@91061|Bacilli	91061|Bacilli	C	mono-oxygenase	-	-	-	-	-	-	-	-	-	-	-	-	Bac_luciferase
Chromosome	pgaptmp_001225	1356854.N007_14035	0.0	912.0	COG0277@1|root,COG0277@2|Bacteria,1TPBC@1239|Firmicutes,4H9UU@91061|Bacilli	91061|Bacilli	C	COG0277 FAD FMN-containing dehydrogenases	dld	-	1.1.2.4,1.1.3.15	ko:K00102,ko:K00104	ko00620,ko00630,ko01100,ko01110,ko01120,ko01130,map00620,map00630,map01100,map01110,map01120,map01130	-	R00197,R00475	RC00042,RC00044	ko00000,ko00001,ko01000	-	-	-	FAD-oxidase_C,FAD_binding_4
Chromosome	pgaptmp_002359	1356854.N007_14555	0.0	917.0	COG1625@1|root,COG1625@2|Bacteria,1TSFU@1239|Firmicutes	1239|Firmicutes	C	FeS-containing Cyanobacterial-specific oxidoreductase	-	-	-	-	-	-	-	-	-	-	-	-	DUF512,PDZ
Chromosome	pgaptmp_001334	1356854.N007_02740	0.0	886.0	COG2124@1|root,COG2124@2|Bacteria,1TSC5@1239|Firmicutes,4HBG5@91061|Bacilli,279M1@186823|Alicyclobacillaceae	91061|Bacilli	C	Belongs to the cytochrome P450 family	-	-	-	-	-	-	-	-	-	-	-	-	p450
Chromosome	pgaptmp_000936	1356854.N007_01360	1.35e-270	745.0	COG0508@1|root,COG0508@2|Bacteria,1TR5N@1239|Firmicutes,4HA7A@91061|Bacilli,278ZW@186823|Alicyclobacillaceae	91061|Bacilli	C	2-oxoacid dehydrogenases acyltransferase (catalytic domain)	pdhC	-	2.3.1.12	ko:K00627	ko00010,ko00020,ko00620,ko01100,ko01110,ko01120,ko01130,ko01200,map00010,map00020,map00620,map01100,map01110,map01120,map01130,map01200	M00307	R00209,R02569	RC00004,RC02742,RC02857	br01601,ko00000,ko00001,ko00002,ko01000	-	-	-	2-oxoacid_dh,Biotin_lipoyl,E3_binding
Chromosome	pgaptmp_001143	1356854.N007_08145	0.0	868.0	COG2141@1|root,COG2141@2|Bacteria,1TQZ0@1239|Firmicutes,4HAF9@91061|Bacilli,279C2@186823|Alicyclobacillaceae	91061|Bacilli	C	Luciferase-like monooxygenase	-	-	-	-	-	-	-	-	-	-	-	-	Bac_luciferase
Chromosome	pgaptmp_003621	1356854.N007_05885	0.0	870.0	COG0538@1|root,COG0538@2|Bacteria,1UHPE@1239|Firmicutes,4H9US@91061|Bacilli,278W0@186823|Alicyclobacillaceae	91061|Bacilli	C	Isocitrate/isopropylmalate dehydrogenase	icd	-	1.1.1.42	ko:K00031	ko00020,ko00480,ko00720,ko01100,ko01110,ko01120,ko01130,ko01200,ko01210,ko01230,ko04146,map00020,map00480,map00720,map01100,map01110,map01120,map01130,map01200,map01210,map01230,map04146	M00009,M00010,M00173,M00740	R00267,R00268,R01899	RC00001,RC00084,RC00114,RC00626,RC02801	br01601,ko00000,ko00001,ko00002,ko01000	-	-	-	Iso_dh
Chromosome	pgaptmp_002247	1356854.N007_08260	2.33e-302	825.0	COG0508@1|root,COG0508@2|Bacteria,1TR5N@1239|Firmicutes,4HDFT@91061|Bacilli	91061|Bacilli	C	Dihydrolipoamide acetyltransferase component of pyruvate dehydrogenase complex	acoC	-	2.3.1.12	ko:K00627	ko00010,ko00020,ko00620,ko01100,ko01110,ko01120,ko01130,ko01200,map00010,map00020,map00620,map01100,map01110,map01120,map01130,map01200	M00307	R00209,R02569	RC00004,RC02742,RC02857	br01601,ko00000,ko00001,ko00002,ko01000	-	-	-	2-oxoacid_dh,Biotin_lipoyl,E3_binding
Chromosome	pgaptmp_003740	1356854.N007_04570	5.93e-299	816.0	COG1249@1|root,COG1249@2|Bacteria,1UK4E@1239|Firmicutes,4ITKG@91061|Bacilli	91061|Bacilli	C	FAD dependent oxidoreductase	-	-	-	-	-	-	-	-	-	-	-	-	FAD_oxidored
Chromosome	pgaptmp_003255	1356854.N007_16905	1.13e-260	718.0	COG0508@1|root,COG0508@2|Bacteria,1TP3C@1239|Firmicutes,4HBVM@91061|Bacilli,2793W@186823|Alicyclobacillaceae	91061|Bacilli	C	2-oxoacid dehydrogenases acyltransferase (catalytic domain)	odhB	-	2.3.1.61	ko:K00658	ko00020,ko00310,ko01100,ko01110,ko01120,ko01130,ko01200,map00020,map00310,map01100,map01110,map01120,map01130,map01200	M00009,M00011,M00032	R02570,R02571,R08549	RC00004,RC02727,RC02833	br01601,ko00000,ko00001,ko00002,ko01000	-	-	-	2-oxoacid_dh,Biotin_lipoyl,E3_binding
Chromosome	pgaptmp_001056	1356854.N007_09320	1.58e-281	771.0	COG0281@1|root,COG0281@2|Bacteria,1TPJ3@1239|Firmicutes,4H9WR@91061|Bacilli,277YJ@186823|Alicyclobacillaceae	91061|Bacilli	C	Malic enzyme, NAD binding domain	maeB	-	1.1.1.38	ko:K00027	ko00620,ko01200,ko02020,map00620,map01200,map02020	-	R00214	RC00105	ko00000,ko00001,ko01000	-	-	-	Malic_M,malic
Chromosome	pgaptmp_003558	1356854.N007_07535	6.72e-308	837.0	COG1804@1|root,COG1804@2|Bacteria,1TP54@1239|Firmicutes,4HABI@91061|Bacilli	91061|Bacilli	C	acyl-CoA transferases carnitine dehydratase	-	-	-	-	-	-	-	-	-	-	-	-	CoA_transf_3
Chromosome	pgaptmp_003683	1356854.N007_19925	3.1e-288	788.0	COG1960@1|root,COG1960@2|Bacteria,1VVCR@1239|Firmicutes,4HWSU@91061|Bacilli	91061|Bacilli	C	Acyl-CoA dehydrogenase, N-terminal domain	-	-	-	-	-	-	-	-	-	-	-	-	Acyl-CoA_dh_1,Acyl-CoA_dh_M,Acyl-CoA_dh_N
Chromosome	pgaptmp_003417	1356854.N007_09725	6.1e-297	809.0	COG1017@1|root,COG1018@1|root,COG1017@2|Bacteria,COG1018@2|Bacteria,1TRG2@1239|Firmicutes,4HAU3@91061|Bacilli,27AJT@186823|Alicyclobacillaceae	91061|Bacilli	C	Oxidoreductase FAD-binding domain	hmp	GO:0000041,GO:0000166,GO:0001505,GO:0003674,GO:0003824,GO:0004155,GO:0005488,GO:0005575,GO:0005622,GO:0005623,GO:0006807,GO:0006810,GO:0006811,GO:0006812,GO:0006826,GO:0006950,GO:0008144,GO:0008150,GO:0008152,GO:0008941,GO:0009056,GO:0009987,GO:0015669,GO:0015671,GO:0015893,GO:0016491,GO:0016645,GO:0016646,GO:0016705,GO:0016708,GO:0017144,GO:0019825,GO:0030001,GO:0033554,GO:0034641,GO:0036094,GO:…	1.14.12.17,1.18.1.3	ko:K05916,ko:K15765	ko00623,ko00920,ko01100,ko01120,ko01220,ko05132,map00623,map00920,map01100,map01120,map01220,map05132	M00538	R02550,R03562,R05666,R09513	RC00269,RC00490,RC02556	ko00000,ko00001,ko00002,ko01000	-	-	-	FAD_binding_6,Globin,NAD_binding_1
Chromosome	pgaptmp_003493	1356854.N007_09025	1.77e-282	772.0	COG1454@1|root,COG1454@2|Bacteria,1TPB4@1239|Firmicutes,4HAPA@91061|Bacilli	91061|Bacilli	C	alcohol dehydrogenase	adhB	-	1.1.1.1,1.1.1.202	ko:K00001,ko:K00086	ko00010,ko00071,ko00350,ko00561,ko00625,ko00626,ko00640,ko00830,ko00980,ko00982,ko01100,ko01110,ko01120,ko01130,ko01220,map00010,map00071,map00350,map00561,map00625,map00626,map00640,map00830,map00980,map00982,map01100,map01110,map01120,map01130,map01220	-	R00623,R00754,R02124,R02377,R03119,R04805,R04880,R05233,R05234,R06917,R06927,R07105,R08281,R08306,R08310	RC00050,RC00087,RC00088,RC00099,RC00116,RC00649,RC01734,RC02273	ko00000,ko00001,ko01000	-	-	-	Fe-ADH
Chromosome	pgaptmp_002934	1356854.N007_11105	4.07e-290	791.0	COG1252@1|root,COG1252@2|Bacteria,1TR6X@1239|Firmicutes,4HA14@91061|Bacilli	91061|Bacilli	C	NADH dehydrogenase	ndh	-	1.6.99.3	ko:K03885	ko00190,map00190	-	-	-	ko00000,ko00001,ko01000	-	-	-	DoxX,Pyr_redox_2
Chromosome	pgaptmp_000983	1356854.N007_01590	7.52e-284	775.0	COG1454@1|root,COG1454@2|Bacteria,1V01R@1239|Firmicutes,4HEKG@91061|Bacilli	91061|Bacilli	C	Iron-containing alcohol dehydrogenase	-	-	1.1.1.1	ko:K13954	ko00010,ko00071,ko00350,ko00625,ko00626,ko01100,ko01110,ko01120,ko01130,ko01220,map00010,map00071,map00350,map00625,map00626,map01100,map01110,map01120,map01130,map01220	-	R00623,R00754,R04880,R05233,R05234,R06917,R06927	RC00050,RC00088,RC00099,RC00116,RC00649	ko00000,ko00001,ko01000	-	-	-	Fe-ADH
Chromosome	pgaptmp_001431	1356854.N007_12720	4.96e-293	798.0	COG1979@1|root,COG1979@2|Bacteria,1TPS3@1239|Firmicutes,4H9TR@91061|Bacilli,279G6@186823|Alicyclobacillaceae	91061|Bacilli	C	Iron-containing alcohol dehydrogenase	yugJ	-	-	ko:K19955	-	-	-	-	ko00000,ko01000	-	-	-	Fe-ADH
Chromosome	pgaptmp_000927	1356854.N007_01315	1.77e-284	776.0	COG1600@1|root,COG1600@2|Bacteria,1TP6Q@1239|Firmicutes,4HAEW@91061|Bacilli	91061|Bacilli	C	Catalyzes the conversion of epoxyqueuosine (oQ) to queuosine (Q), which is a hypermodified base found in the wobble positions of tRNA(Asp), tRNA(Asn), tRNA(His) and tRNA(Tyr)	queG	GO:0003674,GO:0003824,GO:0006139,GO:0006725,GO:0006807,GO:0008150,GO:0008152,GO:0008616,GO:0009058,GO:0009116,GO:0009119,GO:0009163,GO:0009987,GO:0016491,GO:0018130,GO:0019438,GO:0034404,GO:0034641,GO:0034654,GO:0042455,GO:0044237,GO:0044238,GO:0044249,GO:0044271,GO:0044281,GO:0044283,GO:0046116,GO:0046483,GO:0052693,GO:0055086,GO:0055114,GO:0071704,GO:1901135,GO:1901137,GO:1901360,GO:1901362,GO:…	1.17.99.6	ko:K18979	-	-	-	-	ko00000,ko01000,ko03016	-	-	-	DUF1730,Fer4_16,HEAT_2
Chromosome	pgaptmp_001992	1356854.N007_07260	1.48e-251	693.0	COG0045@1|root,COG0045@2|Bacteria,1TQG4@1239|Firmicutes,4HA3W@91061|Bacilli,277XS@186823|Alicyclobacillaceae	91061|Bacilli	C	Succinyl-CoA synthetase functions in the citric acid cycle (TCA), coupling the hydrolysis of succinyl-CoA to the synthesis of either ATP or GTP and thus represents the only step of substrate-level phosphorylation in the TCA. The beta subunit provides nucleotide specificity of the enzyme and binds the substrate succinate, while the binding sites for coenzyme A and phosphate are found in the alpha …	sucC	-	6.2.1.5	ko:K01903	ko00020,ko00640,ko00660,ko00720,ko01100,ko01110,ko01120,ko01130,ko01200,map00020,map00640,map00660,map00720,map01100,map01110,map01120,map01130,map01200	M00009,M00011,M00173,M00374,M00620	R00405,R02404	RC00004,RC00014	ko00000,ko00001,ko00002,ko01000	-	-	-	ATP-grasp_2,Ligase_CoA
Chromosome	pgaptmp_003689	1356854.N007_19955	1.56e-278	761.0	COG1960@1|root,COG1960@2|Bacteria,1VUYZ@1239|Firmicutes,4HWUV@91061|Bacilli	91061|Bacilli	C	Acyl-CoA dehydrogenase, N-terminal domain	-	-	-	-	-	-	-	-	-	-	-	-	Acyl-CoA_dh_1,Acyl-CoA_dh_M,Acyl-CoA_dh_N
Chromosome	pgaptmp_001152	1356854.N007_08100	4e-280	765.0	COG2141@1|root,COG2141@2|Bacteria,1TW8W@1239|Firmicutes,4HB95@91061|Bacilli	91061|Bacilli	C	Catalyzes the desulfonation of aliphatic sulfonates	ssuD	-	1.14.14.28,1.14.14.5	ko:K04091,ko:K20938	ko00920,map00920	-	R07210,R10206	RC01779,RC02556	ko00000,ko00001,ko01000	-	-	-	Bac_luciferase
Chromosome	pgaptmp_003401	1356854.N007_09645	1.38e-273	748.0	COG0372@1|root,COG0372@2|Bacteria,1TPPS@1239|Firmicutes,4H9YE@91061|Bacilli,278TC@186823|Alicyclobacillaceae	91061|Bacilli	C	Citrate synthase, C-terminal domain	citZ	-	2.3.3.1	ko:K01647	ko00020,ko00630,ko01100,ko01110,ko01120,ko01130,ko01200,ko01210,ko01230,map00020,map00630,map01100,map01110,map01120,map01130,map01200,map01210,map01230	M00009,M00010,M00012,M00740	R00351	RC00004,RC00067	br01601,ko00000,ko00001,ko00002,ko01000	-	-	-	Citrate_synt
Chromosome	pgaptmp_001034	1356854.N007_09430	1e-269	738.0	COG1062@1|root,COG1062@2|Bacteria,1TP8E@1239|Firmicutes,4HAH9@91061|Bacilli	91061|Bacilli	C	alcohol dehydrogenase	adhC	-	1.1.1.1,1.1.1.90	ko:K00001,ko:K00055	ko00010,ko00071,ko00350,ko00360,ko00622,ko00623,ko00625,ko00626,ko00830,ko00980,ko00982,ko01100,ko01110,ko01120,ko01130,ko01220,map00010,map00071,map00350,map00360,map00622,map00623,map00625,map00626,map00830,map00980,map00982,map01100,map01110,map01120,map01130,map01220	M00537,M00538	R00623,R00754,R01763,R02124,R02611,R04304,R04805,R04880,R05233,R05234,R05282,R05347,R05348,R06917,R06927,R07105,R08281,R08306,R08310	RC00050,RC00087,RC00088,RC00099,RC00116,RC00649,RC01734,RC02273	ko00000,ko00001,ko00002,ko01000	-	-	-	ADH_N,ADH_zinc_N
Chromosome	pgaptmp_003489	1356854.N007_09005	1.03e-262	720.0	COG1062@1|root,COG1062@2|Bacteria,1TP8E@1239|Firmicutes,4HAH9@91061|Bacilli	91061|Bacilli	C	alcohol dehydrogenase	adhC	-	1.1.1.1,1.1.1.90	ko:K00001,ko:K00055	ko00010,ko00071,ko00350,ko00360,ko00622,ko00623,ko00625,ko00626,ko00830,ko00980,ko00982,ko01100,ko01110,ko01120,ko01130,ko01220,map00010,map00071,map00350,map00360,map00622,map00623,map00625,map00626,map00830,map00980,map00982,map01100,map01110,map01120,map01130,map01220	M00537,M00538	R00623,R00754,R01763,R02124,R02611,R04304,R04805,R04880,R05233,R05234,R05282,R05347,R05348,R06917,R06927,R07105,R08281,R08306,R08310	RC00050,RC00087,RC00088,RC00099,RC00116,RC00649,RC01734,RC02273	ko00000,ko00001,ko00002,ko01000	-	-	-	ADH_N,ADH_zinc_N
Chromosome	pgaptmp_003770	1356854.N007_01900	4.1e-273	746.0	COG1902@1|root,COG1902@2|Bacteria,1TPM6@1239|Firmicutes,4HAS5@91061|Bacilli,279JY@186823|Alicyclobacillaceae	91061|Bacilli	C	NADH:flavin oxidoreductase / NADH oxidase family	-	-	-	-	-	-	-	-	-	-	-	-	Oxidored_FMN
Chromosome	pgaptmp_001537	1356854.N007_10400	1.35e-261	717.0	COG0686@1|root,COG0686@2|Bacteria,1TNZ5@1239|Firmicutes,4HABX@91061|Bacilli,277YI@186823|Alicyclobacillaceae	91061|Bacilli	C	Belongs to the AlaDH PNT family	ald	-	1.4.1.1	ko:K00259	ko00250,ko00430,ko01100,map00250,map00430,map01100	-	R00396	RC00008	ko00000,ko00001,ko01000	-	-	-	AlaDh_PNT_C,AlaDh_PNT_N
Chromosome	pgaptmp_003548	1356854.N007_07485	3.7e-259	711.0	COG0686@1|root,COG0686@2|Bacteria,1TNZ5@1239|Firmicutes,4HABX@91061|Bacilli,277YI@186823|Alicyclobacillaceae	91061|Bacilli	C	Belongs to the AlaDH PNT family	ald	-	1.4.1.1	ko:K00259	ko00250,ko00430,ko01100,map00250,map00430,map01100	-	R00396	RC00008	ko00000,ko00001,ko01000	-	-	-	AlaDh_PNT_C,AlaDh_PNT_N
Chromosome	pgaptmp_001927	1356854.N007_16030	1.42e-233	646.0	COG1620@1|root,COG1620@2|Bacteria,1TRJ2@1239|Firmicutes,4HFMG@91061|Bacilli	91061|Bacilli	C	permease	-	-	-	ko:K03303	-	-	-	-	ko00000,ko02000	2.A.14	-	-	Lactate_perm
Chromosome	pgaptmp_003752	1356854.N007_04635	1.6e-261	717.0	COG1304@1|root,COG1304@2|Bacteria,1TQZ3@1239|Firmicutes,4HAMV@91061|Bacilli	91061|Bacilli	C	Involved in the biosynthesis of isoprenoids. Catalyzes the 1,3-allylic rearrangement of the homoallylic substrate isopentenyl (IPP) to its allylic isomer, dimethylallyl diphosphate (DMAPP)	fni	GO:0003674,GO:0003824,GO:0004452,GO:0006629,GO:0006720,GO:0008150,GO:0008152,GO:0008299,GO:0008610,GO:0009058,GO:0009987,GO:0016853,GO:0016860,GO:0016863,GO:0044237,GO:0044238,GO:0044249,GO:0044255,GO:0071704,GO:1901576	5.3.3.2	ko:K01823	ko00900,ko01100,ko01110,ko01130,map00900,map01100,map01110,map01130	M00095,M00096,M00364,M00365,M00366,M00367	R01123	RC00455	ko00000,ko00001,ko00002,ko01000	-	-	-	FMN_dh
Chromosome	pgaptmp_000938	1356854.N007_01370	3.69e-257	705.0	COG1071@1|root,COG1071@2|Bacteria,1TQDG@1239|Firmicutes,4H9PQ@91061|Bacilli	91061|Bacilli	C	Pyruvate 2-oxoglutarate dehydrogenase complex, dehydrogenase (E1) component, eukaryotic type, alpha subunit	pdhA	-	1.2.4.1	ko:K00161	ko00010,ko00020,ko00620,ko01100,ko01110,ko01120,ko01130,ko01200,ko04066,ko04922,ko05230,map00010,map00020,map00620,map01100,map01110,map01120,map01130,map01200,map04066,map04922,map05230	M00307	R00014,R00209,R01699,R03270	RC00004,RC00027,RC00627,RC02742,RC02744,RC02882	br01601,ko00000,ko00001,ko00002,ko01000	-	-	-	E1_dh
Chromosome	pgaptmp_003348	1356854.N007_06230	1.17e-273	746.0	COG4362@1|root,COG4362@2|Bacteria,1TRDM@1239|Firmicutes,4HAR0@91061|Bacilli	91061|Bacilli	C	Belongs to the NOS family. Bacterial NOS oxygenase subfamily	nos	GO:0001505,GO:0003674,GO:0003824,GO:0004497,GO:0004517,GO:0006807,GO:0006809,GO:0008150,GO:0008152,GO:0009058,GO:0009987,GO:0016491,GO:0016705,GO:0016709,GO:0017144,GO:0034641,GO:0042133,GO:0042136,GO:0044237,GO:0044249,GO:0044271,GO:0046209,GO:0055114,GO:0065007,GO:0065008,GO:0072593,GO:1903409,GO:2001057	1.14.14.47	ko:K00491	ko00220,ko00330,ko01100,ko01110,map00220,map00330,map01100,map01110	-	R11711,R11712,R11713	RC00177,RC00330,RC01044	ko00000,ko00001,ko01000	-	-	-	NO_synthase
Chromosome	pgaptmp_002793	1356854.N007_17645	2.32e-259	710.0	COG2141@1|root,COG2141@2|Bacteria,1TRBN@1239|Firmicutes,4HBYT@91061|Bacilli	91061|Bacilli	C	COG2141 Coenzyme F420-dependent N5,N10-methylene tetrahydromethanopterin reductase and related flavin-dependent oxidoreductases	-	-	-	-	-	-	-	-	-	-	-	-	Bac_luciferase
Chromosome	pgaptmp_001640	1356854.N007_00550	1.58e-268	733.0	COG1085@1|root,COG1085@2|Bacteria,1TS3F@1239|Firmicutes,4HDWK@91061|Bacilli	91061|Bacilli	C	Galactose-1-phosphate uridylyltransferase	-	-	2.7.7.12	ko:K00965	ko00052,ko00520,ko01100,ko04917,map00052,map00520,map01100,map04917	M00362,M00554,M00632	R00955	RC00002	ko00000,ko00001,ko00002,ko01000	-	-	-	GalP_UDP_tr_C,GalP_UDP_transf
Chromosome	pgaptmp_002646	1356854.N007_13655	1.18e-254	698.0	COG0667@1|root,COG0667@2|Bacteria,1TQJC@1239|Firmicutes,4HC0W@91061|Bacilli	91061|Bacilli	C	Aldo keto reductase	-	-	-	-	-	-	-	-	-	-	-	-	Aldo_ket_red
Chromosome	pgaptmp_002577	1356854.N007_04325	6.37e-258	706.0	COG1064@1|root,COG1064@2|Bacteria,1TP5B@1239|Firmicutes,4HA9Z@91061|Bacilli	91061|Bacilli	C	alcohol dehydrogenase	adhC1	-	-	ko:K13979	-	-	-	-	ko00000,ko01000	-	-	-	ADH_N,ADH_zinc_N
Chromosome	pgaptmp_001806	1356854.N007_11840	1.01e-250	687.0	COG1902@1|root,COG1902@2|Bacteria,1TPM6@1239|Firmicutes,4H9YM@91061|Bacilli,2795K@186823|Alicyclobacillaceae	91061|Bacilli	C	NADH:flavin oxidoreductase / NADH oxidase family	-	-	-	-	-	-	-	-	-	-	-	-	Oxidored_FMN,Pyr_redox_2
Chromosome	pgaptmp_002154	1356854.N007_14435	2.8e-255	699.0	COG1902@1|root,COG1902@2|Bacteria,1TPM6@1239|Firmicutes,4HA6I@91061|Bacilli	91061|Bacilli	C	COG1902 NADH flavin oxidoreductases, Old Yellow Enzyme family	-	-	-	-	-	-	-	-	-	-	-	-	Oxidored_FMN
Chromosome	pgaptmp_001915	1356854.N007_16090	2.11e-249	684.0	COG0604@1|root,COG0604@2|Bacteria,1TRNC@1239|Firmicutes,4HATC@91061|Bacilli,279DK@186823|Alicyclobacillaceae	91061|Bacilli	C	Belongs to the zinc-containing alcohol dehydrogenase family. Quinone oxidoreductase subfamily	qor	-	1.1.1.1,1.6.5.5	ko:K00001,ko:K00344	ko00010,ko00071,ko00350,ko00625,ko00626,ko00830,ko00980,ko00982,ko01100,ko01110,ko01120,ko01130,ko01220,map00010,map00071,map00350,map00625,map00626,map00830,map00980,map00982,map01100,map01110,map01120,map01130,map01220	-	R00623,R00754,R02124,R04805,R04880,R05233,R05234,R06917,R06927,R07105,R08281,R08306,R08310	RC00050,RC00087,RC00088,RC00099,RC00116,RC00649,RC01734,RC02273	ko00000,ko00001,ko01000	-	-	-	ADH_N,ADH_zinc_N,ADH_zinc_N_2
Chromosome	pgaptmp_003682	1356854.N007_19920	3.91e-244	671.0	COG1064@1|root,COG1064@2|Bacteria,1UK5C@1239|Firmicutes,4HXK7@91061|Bacilli	91061|Bacilli	C	Zinc-binding dehydrogenase	-	-	1.1.1.1	ko:K13953	ko00010,ko00071,ko00350,ko00625,ko00626,ko00830,ko00980,ko00982,ko01100,ko01110,ko01120,ko01130,ko01220,map00010,map00071,map00350,map00625,map00626,map00830,map00980,map00982,map01100,map01110,map01120,map01130,map01220	-	R00623,R00754,R02124,R04880,R05233,R05234,R06917,R06927,R07105,R08281,R08306,R08310	RC00050,RC00087,RC00088,RC00099,RC00116,RC00649,RC01734,RC02273	ko00000,ko00001,ko01000	-	-	-	ADH_N,ADH_zinc_N
Chromosome	pgaptmp_001354	1356854.N007_12325	1.01e-250	687.0	COG1902@1|root,COG1902@2|Bacteria,1TPM6@1239|Firmicutes,4H9YM@91061|Bacilli,2795K@186823|Alicyclobacillaceae	91061|Bacilli	C	NADH:flavin oxidoreductase / NADH oxidase family	yqjM5	-	-	-	-	-	-	-	-	-	-	-	Oxidored_FMN,Pyr_redox_2
Chromosome	pgaptmp_003598	1356854.N007_13715	1.6e-247	679.0	COG0604@1|root,COG0604@2|Bacteria,1TRNC@1239|Firmicutes,4HATC@91061|Bacilli,279DK@186823|Alicyclobacillaceae	91061|Bacilli	C	Belongs to the zinc-containing alcohol dehydrogenase family. Quinone oxidoreductase subfamily	qor	-	1.1.1.1,1.6.5.5	ko:K00001,ko:K00344	ko00010,ko00071,ko00350,ko00625,ko00626,ko00830,ko00980,ko00982,ko01100,ko01110,ko01120,ko01130,ko01220,map00010,map00071,map00350,map00625,map00626,map00830,map00980,map00982,map01100,map01110,map01120,map01130,map01220	-	R00623,R00754,R02124,R04805,R04880,R05233,R05234,R06917,R06927,R07105,R08281,R08306,R08310	RC00050,RC00087,RC00088,RC00099,RC00116,RC00649,RC01734,RC02273	ko00000,ko00001,ko01000	-	-	-	ADH_N,ADH_zinc_N,ADH_zinc_N_2
Chromosome	pgaptmp_000155	1356854.N007_02155	1.53e-243	669.0	COG1294@1|root,COG1294@2|Bacteria,1TRYV@1239|Firmicutes,4H9KF@91061|Bacilli	91061|Bacilli	C	Cytochrome d ubiquinol oxidase (subunit	cydB	-	1.10.3.14	ko:K00426	ko00190,ko01100,ko02020,map00190,map01100,map02020	M00153	R11325	RC00061	ko00000,ko00001,ko00002,ko01000	3.D.4.3	-	iYO844.BSU38750	Cyt_bd_oxida_II
Chromosome	pgaptmp_000453	1356854.N007_19640	4.38e-243	667.0	COG1294@1|root,COG1294@2|Bacteria,1TRYV@1239|Firmicutes,4H9KF@91061|Bacilli	91061|Bacilli	C	Cytochrome d ubiquinol oxidase (subunit	cydB	-	1.10.3.14	ko:K00426	ko00190,ko01100,ko02020,map00190,map01100,map02020	M00153	R11325	RC00061	ko00000,ko00001,ko00002,ko01000	3.D.4.3	-	iYO844.BSU38750	Cyt_bd_oxida_II
Chromosome	pgaptmp_003112	1356854.N007_17300	4.77e-247	677.0	COG2141@1|root,COG2141@2|Bacteria,1TQWJ@1239|Firmicutes,4HBMR@91061|Bacilli,278UK@186823|Alicyclobacillaceae	91061|Bacilli	C	Luciferase-like monooxygenase	-	-	-	-	-	-	-	-	-	-	-	-	Bac_luciferase
Chromosome	pgaptmp_003347	1356854.N007_06225	1.78e-239	658.0	COG0604@1|root,COG0604@2|Bacteria,1TPGR@1239|Firmicutes,4HACF@91061|Bacilli	91061|Bacilli	C	Quinone oxidoreductase	yhfP	-	1.1.1.1	ko:K00001	ko00010,ko00071,ko00350,ko00625,ko00626,ko00830,ko00980,ko00982,ko01100,ko01110,ko01120,ko01130,ko01220,map00010,map00071,map00350,map00625,map00626,map00830,map00980,map00982,map01100,map01110,map01120,map01130,map01220	-	R00623,R00754,R02124,R04805,R04880,R05233,R05234,R06917,R06927,R07105,R08281,R08306,R08310	RC00050,RC00087,RC00088,RC00099,RC00116,RC00649,RC01734,RC02273	ko00000,ko00001,ko01000	-	-	-	ADH_N,ADH_zinc_N
Chromosome	pgaptmp_003504	1356854.N007_09080	1.16e-239	658.0	COG0604@1|root,COG0604@2|Bacteria,1TPGR@1239|Firmicutes,4HACF@91061|Bacilli,2794H@186823|Alicyclobacillaceae	91061|Bacilli	C	Zinc-binding dehydrogenase	yhfP	-	1.1.1.1	ko:K00001	ko00010,ko00071,ko00350,ko00625,ko00626,ko00830,ko00980,ko00982,ko01100,ko01110,ko01120,ko01130,ko01220,map00010,map00071,map00350,map00625,map00626,map00830,map00980,map00982,map01100,map01110,map01120,map01130,map01220	-	R00623,R00754,R02124,R04805,R04880,R05233,R05234,R06917,R06927,R07105,R08281,R08306,R08310	RC00050,RC00087,RC00088,RC00099,RC00116,RC00649,RC01734,RC02273	ko00000,ko00001,ko01000	-	-	-	ADH_N,ADH_zinc_N
Chromosome	pgaptmp_001451	1356854.N007_12820	2.94e-237	652.0	COG0667@1|root,COG0667@2|Bacteria,1TPIY@1239|Firmicutes,4HA4Q@91061|Bacilli,278WZ@186823|Alicyclobacillaceae	91061|Bacilli	C	aldo keto reductase	-	-	-	-	-	-	-	-	-	-	-	-	Aldo_ket_red
Chromosome	pgaptmp_000842	1356854.N007_16465	5.65e-230	634.0	COG0604@1|root,COG0604@2|Bacteria,1TPGA@1239|Firmicutes,4HBKZ@91061|Bacilli	91061|Bacilli	C	COG0604 NADPH quinone reductase and related Zn-dependent oxidoreductases	qor	-	-	-	-	-	-	-	-	-	-	-	ADH_N,ADH_zinc_N,ADH_zinc_N_2
Chromosome	pgaptmp_000725	1356854.N007_11395	8.18e-243	666.0	COG0667@1|root,COG0667@2|Bacteria,1UKPC@1239|Firmicutes,4HCF8@91061|Bacilli,279ZF@186823|Alicyclobacillaceae	91061|Bacilli	C	Aldo/keto reductase family	tas	-	-	-	-	-	-	-	-	-	-	-	Aldo_ket_red
Chromosome	pgaptmp_001170	1356854.N007_08005	2.01e-243	667.0	COG2141@1|root,COG2141@2|Bacteria,1VTM0@1239|Firmicutes,4HVA7@91061|Bacilli	91061|Bacilli	C	Luciferase-like monooxygenase	-	-	1.14.99.46	ko:K09018	ko00240,ko01100,map00240,map01100	-	R09936	RC02732	ko00000,ko00001,ko01000	-	-	-	Bac_luciferase
Chromosome	pgaptmp_000937	1356854.N007_01365	1.06e-233	643.0	COG0022@1|root,COG0022@2|Bacteria,1TP3J@1239|Firmicutes,4HA4H@91061|Bacilli	91061|Bacilli	C	Pyruvate 2-oxoglutarate dehydrogenase complex dehydrogenase (E1) component eukaryotic type beta subunit	pdhB	-	1.2.4.1	ko:K00162	ko00010,ko00020,ko00620,ko01100,ko01110,ko01120,ko01130,ko01200,ko04066,ko04922,ko05230,map00010,map00020,map00620,map01100,map01110,map01120,map01130,map01200,map04066,map04922,map05230	M00307	R00014,R00209,R01699,R03270	RC00004,RC00027,RC00627,RC02742,RC02744,RC02882	br01601,ko00000,ko00001,ko00002,ko01000	-	-	iSB619.SA_RS05355,iYO844.BSU14590	Transket_pyr,Transketolase_C
Chromosome	pgaptmp_001208	1356854.N007_14115	3.45e-239	657.0	COG0667@1|root,COG0667@2|Bacteria,1TQJC@1239|Firmicutes,4HC0W@91061|Bacilli	91061|Bacilli	C	Aldo keto reductase	-	-	-	-	-	-	-	-	-	-	-	-	Aldo_ket_red
Chromosome	pgaptmp_000693	1356854.N007_10750	1.24e-226	625.0	COG0604@1|root,COG0604@2|Bacteria,1V2UJ@1239|Firmicutes,4HG2A@91061|Bacilli	91061|Bacilli	C	alcohol dehydrogenase	-	-	1.6.5.5	ko:K00344	-	-	-	-	ko00000,ko01000	-	-	-	ADH_zinc_N
Chromosome	pgaptmp_001382	1356854.N007_12480	1.82e-229	632.0	COG0667@1|root,COG0667@2|Bacteria,1TQJC@1239|Firmicutes,4HC0W@91061|Bacilli	91061|Bacilli	C	Aldo keto reductase	-	-	-	-	-	-	-	-	-	-	-	-	Aldo_ket_red
Chromosome	pgaptmp_003977	1356854.N007_19180	1.35e-240	660.0	COG0667@1|root,COG0667@2|Bacteria,1UY4A@1239|Firmicutes,4HBZD@91061|Bacilli,27AQD@186823|Alicyclobacillaceae	91061|Bacilli	C	Aldo/keto reductase family	yrpG	-	-	-	-	-	-	-	-	-	-	-	Aldo_ket_red
Chromosome	pgaptmp_000721	1356854.N007_11375	4.5e-234	644.0	COG0667@1|root,COG0667@2|Bacteria,1TRS0@1239|Firmicutes,4HBX5@91061|Bacilli,279G5@186823|Alicyclobacillaceae	91061|Bacilli	C	Aldo/keto reductase family	-	-	-	-	-	-	-	-	-	-	-	-	Aldo_ket_red
Chromosome	pgaptmp_001555	1356854.N007_10305	1.97e-228	629.0	COG2025@1|root,COG2025@2|Bacteria,1TPC8@1239|Firmicutes,4HAE2@91061|Bacilli,27893@186823|Alicyclobacillaceae	91061|Bacilli	C	Electron transfer flavoprotein FAD-binding domain	etfA	GO:0000166,GO:0003674,GO:0003824,GO:0005488,GO:0006082,GO:0006091,GO:0006629,GO:0006631,GO:0006635,GO:0008150,GO:0008152,GO:0009055,GO:0009056,GO:0009062,GO:0009987,GO:0016042,GO:0016054,GO:0016491,GO:0019395,GO:0019752,GO:0022900,GO:0030258,GO:0032787,GO:0033539,GO:0034440,GO:0036094,GO:0043167,GO:0043168,GO:0043436,GO:0044237,GO:0044238,GO:0044242,GO:0044248,GO:0044255,GO:0044281,GO:0044282,GO:…	-	ko:K03522	-	-	-	-	ko00000,ko04147	-	-	-	ETF,ETF_alpha
Chromosome	pgaptmp_002448	1356854.N007_03670	2.45e-233	642.0	COG0492@1|root,COG0492@2|Bacteria,1TRPN@1239|Firmicutes,4H9V7@91061|Bacilli,279CW@186823|Alicyclobacillaceae	91061|Bacilli	C	Ferredoxin--NADP reductase	trxB5	-	1.18.1.2,1.19.1.1	ko:K21567	-	-	-	-	ko00000,ko01000	-	-	-	Pyr_redox_2
Chromosome	pgaptmp_000189	1356854.N007_18105	9.72e-227	625.0	COG1064@1|root,COG1064@2|Bacteria,1TP5B@1239|Firmicutes,4HA9Z@91061|Bacilli	91061|Bacilli	C	alcohol dehydrogenase	adh3	-	1.1.1.1	ko:K13953	ko00010,ko00071,ko00350,ko00625,ko00626,ko00830,ko00980,ko00982,ko01100,ko01110,ko01120,ko01130,ko01220,map00010,map00071,map00350,map00625,map00626,map00830,map00980,map00982,map01100,map01110,map01120,map01130,map01220	-	R00623,R00754,R02124,R04880,R05233,R05234,R06917,R06927,R07105,R08281,R08306,R08310	RC00050,RC00087,RC00088,RC00099,RC00116,RC00649,RC01734,RC02273	ko00000,ko00001,ko01000	-	-	-	ADH_N,ADH_zinc_N
Chromosome	pgaptmp_001420	1356854.N007_12670	4.82e-227	625.0	COG0492@1|root,COG0492@2|Bacteria,1TNZS@1239|Firmicutes,4HA4N@91061|Bacilli,278Z3@186823|Alicyclobacillaceae	91061|Bacilli	C	Belongs to the class-II pyridine nucleotide-disulfide oxidoreductase family	trxB1	-	1.8.1.9	ko:K00384	ko00450,map00450	-	R02016,R03596,R09372	RC00013,RC02518,RC02873	ko00000,ko00001,ko01000	-	-	-	Pyr_redox_2
Chromosome	pgaptmp_002120	1356854.N007_18395	8.42e-236	647.0	COG1622@1|root,COG1622@2|Bacteria,1TPF6@1239|Firmicutes,4HA9J@91061|Bacilli	91061|Bacilli	C	Catalyzes quinol oxidation with the concomitant reduction of oxygen to water. Subunit II transfers the electrons from a quinol to the binuclear center of the catalytic subunit I	-	-	1.10.3.10	ko:K02297	ko00190,ko01100,map00190,map01100	M00417	R11335	RC00061	ko00000,ko00001,ko00002,ko01000	3.D.4.5	-	-	COX2,COX2_TM,COX_ARM
Chromosome	pgaptmp_003141	1356854.N007_15395	1.43e-222	614.0	COG0039@1|root,COG0039@2|Bacteria,1TPSY@1239|Firmicutes,4HB0Z@91061|Bacilli,2785W@186823|Alicyclobacillaceae	91061|Bacilli	C	Catalyzes the reversible oxidation of malate to oxaloacetate	-	-	1.1.1.27	ko:K00016	ko00010,ko00270,ko00620,ko00640,ko01100,ko01110,ko01120,ko01130,ko04922,map00010,map00270,map00620,map00640,map01100,map01110,map01120,map01130,map04922	-	R00703,R01000,R03104	RC00031,RC00044	ko00000,ko00001,ko01000,ko04147	-	-	-	Ldh_1_C,Ldh_1_N
Chromosome	pgaptmp_003148	1356854.N007_15435	1.62e-228	629.0	COG0667@1|root,COG0667@2|Bacteria,1TRS0@1239|Firmicutes,4HAZ2@91061|Bacilli,27AQC@186823|Alicyclobacillaceae	91061|Bacilli	C	Aldo/keto reductase family	yghZ	-	-	ko:K19265	-	-	-	-	ko00000,ko01000	-	-	-	Aldo_ket_red
Chromosome	pgaptmp_002930	1356854.N007_11085	3.01e-218	604.0	COG0680@1|root,COG0680@2|Bacteria,1TPFY@1239|Firmicutes,4HAGH@91061|Bacilli,2787E@186823|Alicyclobacillaceae	91061|Bacilli	C	Initiates the rapid degradation of small, acid-soluble proteins during spore germination	gpr	GO:0000003,GO:0003674,GO:0003824,GO:0006508,GO:0006807,GO:0008150,GO:0008152,GO:0008233,GO:0016787,GO:0019538,GO:0019954,GO:0030436,GO:0032502,GO:0043170,GO:0043934,GO:0044238,GO:0071704,GO:0140096,GO:1901564	3.4.24.78	ko:K06012	-	-	-	-	ko00000,ko01000,ko01002	-	-	-	Peptidase_A25
Chromosome	pgaptmp_002248	1356854.N007_08265	3.97e-217	600.0	COG0022@1|root,COG0022@2|Bacteria,1TP3J@1239|Firmicutes,4HAP6@91061|Bacilli,2788A@186823|Alicyclobacillaceae	91061|Bacilli	C	Transketolase, pyrimidine binding domain	acoB	-	1.2.4.1	ko:K00162,ko:K21417	ko00010,ko00020,ko00620,ko01100,ko01110,ko01120,ko01130,ko01200,ko04066,ko04922,ko05230,map00010,map00020,map00620,map01100,map01110,map01120,map01130,map01200,map04066,map04922,map05230	M00307	R00014,R00209,R01699,R03270	RC00004,RC00027,RC00627,RC02742,RC02744,RC02882	br01601,ko00000,ko00001,ko00002,ko01000	-	-	-	Transket_pyr,Transketolase_C
Chromosome	pgaptmp_003620	1356854.N007_05880	1.16e-214	593.0	COG0039@1|root,COG0039@2|Bacteria,1TPSY@1239|Firmicutes,4HB0Z@91061|Bacilli,2785W@186823|Alicyclobacillaceae	91061|Bacilli	C	Catalyzes the reversible oxidation of malate to oxaloacetate	mdh	-	1.1.1.27,1.1.1.37	ko:K00016,ko:K00024	ko00010,ko00020,ko00270,ko00620,ko00630,ko00640,ko00680,ko00710,ko00720,ko01100,ko01110,ko01120,ko01130,ko01200,ko04922,map00010,map00020,map00270,map00620,map00630,map00640,map00680,map00710,map00720,map01100,map01110,map01120,map01130,map01200,map04922	M00009,M00011,M00012,M00168,M00173,M00346,M00374,M00620,M00740	R00342,R00703,R01000,R03104,R07136	RC00031,RC00044	ko00000,ko00001,ko00002,ko01000,ko04147	-	-	-	Ldh_1_C,Ldh_1_N
Chromosome	pgaptmp_004013	1356854.N007_19325	6.71e-214	592.0	COG1227@1|root,COG1227@2|Bacteria,1TPH6@1239|Firmicutes,4H9T8@91061|Bacilli	91061|Bacilli	C	inorganic pyrophosphatase	ppaC	GO:0003674,GO:0003824,GO:0004427,GO:0005575,GO:0005622,GO:0005623,GO:0005737,GO:0006793,GO:0008150,GO:0008152,GO:0009987,GO:0016462,GO:0016787,GO:0016817,GO:0016818,GO:0044237,GO:0044424,GO:0044464	3.6.1.1	ko:K15986	ko00190,map00190	-	-	-	ko00000,ko00001,ko01000	-	-	-	DHH,DHHA2
Chromosome	pgaptmp_002130	1356854.N007_18345	1.81e-221	610.0	COG0039@1|root,COG0039@2|Bacteria,1TPSY@1239|Firmicutes,4HB0Z@91061|Bacilli,2785W@186823|Alicyclobacillaceae	91061|Bacilli	C	Catalyzes the reversible oxidation of malate to oxaloacetate	ldh	-	1.1.1.27	ko:K00016	ko00010,ko00270,ko00620,ko00640,ko01100,ko01110,ko01120,ko01130,ko04922,map00010,map00270,map00620,map00640,map01100,map01110,map01120,map01130,map04922	-	R00703,R01000,R03104	RC00031,RC00044	ko00000,ko00001,ko01000,ko04147	-	-	-	Ldh_1_C,Ldh_1_N
Chromosome	pgaptmp_002249	1356854.N007_08270	2.68e-222	613.0	COG1071@1|root,COG1071@2|Bacteria,1TQDG@1239|Firmicutes,4HBEA@91061|Bacilli	91061|Bacilli	C	Dehydrogenase E1 component	acoA	-	1.2.4.1	ko:K00161,ko:K21416	ko00010,ko00020,ko00620,ko01100,ko01110,ko01120,ko01130,ko01200,ko04066,ko04922,ko05230,map00010,map00020,map00620,map01100,map01110,map01120,map01130,map01200,map04066,map04922,map05230	M00307	R00014,R00209,R01699,R03270	RC00004,RC00027,RC00627,RC02742,RC02744,RC02882	br01601,ko00000,ko00001,ko00002,ko01000	-	-	-	E1_dh
Chromosome	pgaptmp_000980	1356854.N007_01575	1.22e-217	600.0	COG0667@1|root,COG0667@2|Bacteria,1TTT8@1239|Firmicutes,4H9XM@91061|Bacilli,279B4@186823|Alicyclobacillaceae	91061|Bacilli	C	PFAM aldo keto reductase	yqkF	-	-	-	-	-	-	-	-	-	-	-	Aldo_ket_red
Chromosome	pgaptmp_001993	1356854.N007_07255	2.18e-215	595.0	COG0074@1|root,COG0074@2|Bacteria,1TPIT@1239|Firmicutes,4HA2J@91061|Bacilli,2792C@186823|Alicyclobacillaceae	91061|Bacilli	C	Succinyl-CoA synthetase functions in the citric acid cycle (TCA), coupling the hydrolysis of succinyl-CoA to the synthesis of either ATP or GTP and thus represents the only step of substrate-level phosphorylation in the TCA. The alpha subunit of the enzyme binds the substrates coenzyme A and phosphate, while succinate binding and nucleotide specificity is provided by the beta subunit	sucD	-	6.2.1.5	ko:K01902	ko00020,ko00640,ko00660,ko00720,ko01100,ko01110,ko01120,ko01130,ko01200,map00020,map00640,map00660,map00720,map01100,map01110,map01120,map01130,map01200	M00009,M00011,M00173,M00374,M00620	R00405,R02404	RC00004,RC00014	ko00000,ko00001,ko00002,ko01000	-	-	-	CoA_binding,Ligase_CoA
Chromosome	pgaptmp_001176	1356854.N007_18880	1.43e-223	615.0	COG2421@1|root,COG2421@2|Bacteria,1TQ67@1239|Firmicutes,4HA9D@91061|Bacilli,27960@186823|Alicyclobacillaceae	91061|Bacilli	C	Acetamidase/Formamidase family	-	-	3.5.1.4	ko:K01426	ko00330,ko00360,ko00380,ko00627,ko00643,ko01120,map00330,map00360,map00380,map00627,map00643,map01120	-	R02540,R03096,R03180,R03909,R05551,R05590	RC00010,RC00100,RC00950,RC01025	ko00000,ko00001,ko01000	-	-	-	FmdA_AmdA
Chromosome	pgaptmp_003715	1356854.N007_04435	3.62e-215	593.0	COG0667@1|root,COG0667@2|Bacteria,1V300@1239|Firmicutes,4HERM@91061|Bacilli	91061|Bacilli	C	aldo keto reductase	-	-	-	-	-	-	-	-	-	-	-	-	Aldo_ket_red
Chromosome	pgaptmp_002265	1356854.N007_08360	3.91e-211	583.0	COG0667@1|root,COG0667@2|Bacteria,1UYMV@1239|Firmicutes,4HE0W@91061|Bacilli	91061|Bacilli	C	aldo keto reductase	-	-	1.1.1.65	ko:K05275	ko00750,ko01100,ko01120,map00750,map01100,map01120	-	R01708	RC00116	ko00000,ko00001,ko01000	-	-	-	Aldo_ket_red
Chromosome	pgaptmp_000575	1356854.N007_08865	7.15e-196	544.0	COG0224@1|root,COG0224@2|Bacteria,1TPBX@1239|Firmicutes,4HB0E@91061|Bacilli,2783B@186823|Alicyclobacillaceae	91061|Bacilli	C	Produces ATP from ADP in the presence of a proton gradient across the membrane. The gamma chain is believed to be important in regulating ATPase activity and the flow of protons through the CF(0) complex	atpG	-	-	ko:K02115	ko00190,ko00195,ko01100,map00190,map00195,map01100	M00157	-	-	ko00000,ko00001,ko00002,ko00194	3.A.2.1	-	iSB619.SA_RS10970,iYO844.BSU36820	ATP-synt
Chromosome	pgaptmp_000128	1356854.N007_02015	1.29e-197	548.0	COG1319@1|root,COG1319@2|Bacteria,1V3PV@1239|Firmicutes,4HU5A@91061|Bacilli	91061|Bacilli	C	CO dehydrogenase flavoprotein C-terminal domain	-	-	-	-	-	-	-	-	-	-	-	-	CO_deh_flav_C,FAD_binding_5
Chromosome	pgaptmp_000969	1356854.N007_01520	2.53e-204	565.0	COG1622@1|root,COG1622@2|Bacteria,1TPF6@1239|Firmicutes,4HA9J@91061|Bacilli,27A43@186823|Alicyclobacillaceae	91061|Bacilli	C	Cytochrome C oxidase subunit II, transmembrane domain	-	-	1.10.3.12,1.9.3.1	ko:K02275,ko:K02826	ko00190,ko01100,map00190,map01100	M00155,M00416	R00081,R09492	RC00016,RC00819	ko00000,ko00001,ko00002,ko01000	3.D.4.1,3.D.4.2,3.D.4.4,3.D.4.6	-	-	COX2,COX2_TM
Chromosome	pgaptmp_002840	1356854.N007_19305	2.07e-202	560.0	COG1319@1|root,COG1319@2|Bacteria,1TRPF@1239|Firmicutes,4HE74@91061|Bacilli,279PP@186823|Alicyclobacillaceae	91061|Bacilli	C	FAD binding domain in molybdopterin dehydrogenase	-	-	-	-	-	-	-	-	-	-	-	-	CO_deh_flav_C,FAD_binding_5
Chromosome	pgaptmp_001634	1356854.N007_00580	2.72e-198	549.0	COG0584@1|root,COG0584@2|Bacteria,1TQ3Y@1239|Firmicutes,4HAI9@91061|Bacilli	91061|Bacilli	C	glycerophosphoryl diester phosphodiesterase	-	-	3.1.4.46	ko:K01126	ko00564,map00564	-	R01030,R01470	RC00017,RC00425	ko00000,ko00001,ko01000	-	-	-	GDPD
Chromosome	pgaptmp_002639	1356854.N007_21245	2.22e-192	534.0	COG1526@1|root,COG1526@2|Bacteria,1TU8R@1239|Firmicutes,4HAY8@91061|Bacilli,278B1@186823|Alicyclobacillaceae	91061|Bacilli	C	Required for formate dehydrogenase (FDH) activity. Acts as a sulfur carrier protein that transfers sulfur from IscS to the molybdenum cofactor prior to its insertion into FDH	fdhD	-	-	ko:K02379	-	-	-	-	ko00000	-	-	-	FdhD-NarQ
Chromosome	pgaptmp_000448	1356854.N007_19665	3.56e-193	536.0	COG1526@1|root,COG1526@2|Bacteria,1TU8R@1239|Firmicutes,4HAY8@91061|Bacilli,278B1@186823|Alicyclobacillaceae	91061|Bacilli	C	Required for formate dehydrogenase (FDH) activity. Acts as a sulfur carrier protein that transfers sulfur from IscS to the molybdenum cofactor prior to its insertion into FDH	fdhD	-	-	ko:K02379	-	-	-	-	ko00000	-	-	-	FdhD-NarQ
Chromosome	pgaptmp_002532	1356854.N007_04100	1.52e-192	533.0	COG0479@1|root,COG0479@2|Bacteria,1TP17@1239|Firmicutes,4HAG7@91061|Bacilli,27844@186823|Alicyclobacillaceae	91061|Bacilli	C	SdhA B are the catalytic subcomplex and can exhibit succinate dehydrogenase activity in the absence of SdhC D which are the membrane components and form cytochrome b556	sdhB	-	1.3.5.1,1.3.5.4	ko:K00240	ko00020,ko00190,ko00650,ko00720,ko01100,ko01110,ko01120,ko01130,ko01200,map00020,map00190,map00650,map00720,map01100,map01110,map01120,map01130,map01200	M00009,M00011,M00149,M00173,M00374,M00376	R02164	RC00045	ko00000,ko00001,ko00002,ko01000	-	-	-	Fer2_3,Fer4_8
Chromosome	pgaptmp_001554	1356854.N007_10310	2.27e-173	484.0	COG2086@1|root,COG2086@2|Bacteria,1TQA0@1239|Firmicutes,4H9QY@91061|Bacilli,27804@186823|Alicyclobacillaceae	91061|Bacilli	C	Electron transfer flavoprotein domain	etfB	GO:0003674,GO:0003824,GO:0005575,GO:0005622,GO:0005623,GO:0005737,GO:0005829,GO:0006091,GO:0008150,GO:0008152,GO:0009055,GO:0009987,GO:0016491,GO:0022900,GO:0044237,GO:0044424,GO:0044444,GO:0044464,GO:0055114	-	ko:K03521	-	-	-	-	ko00000	-	-	-	ETF
Chromosome	pgaptmp_000570	1356854.N007_08840	2.6e-182	507.0	COG0356@1|root,COG0356@2|Bacteria,1TQIT@1239|Firmicutes,4H9NV@91061|Bacilli,278D0@186823|Alicyclobacillaceae	91061|Bacilli	C	it plays a direct role in the translocation of protons across the membrane	atpB	GO:0003674,GO:0003824,GO:0005215,GO:0005575,GO:0005622,GO:0005623,GO:0005886,GO:0005887,GO:0006139,GO:0006163,GO:0006164,GO:0006725,GO:0006753,GO:0006754,GO:0006793,GO:0006796,GO:0006807,GO:0006810,GO:0006811,GO:0006812,GO:0008150,GO:0008152,GO:0008324,GO:0009058,GO:0009117,GO:0009123,GO:0009124,GO:0009126,GO:0009127,GO:0009141,GO:0009142,GO:0009144,GO:0009145,GO:0009150,GO:0009152,GO:0009156,GO:…	-	ko:K02108	ko00190,ko00195,ko01100,map00190,map00195,map01100	M00157	-	-	ko00000,ko00001,ko00002,ko00194,ko03110	3.A.2.1	-	-	ATP-synt_A
Chromosome	pgaptmp_003724	1356854.N007_04485	1.69e-180	502.0	COG2138@1|root,COG2138@2|Bacteria,1TRDV@1239|Firmicutes,4H9RT@91061|Bacilli	91061|Bacilli	C	Sirohydrochlorin	-	-	-	-	-	-	-	-	-	-	-	-	CbiX
Chromosome	pgaptmp_001039	1356854.N007_09405	8.09e-183	508.0	COG0247@1|root,COG0247@2|Bacteria,1TPFC@1239|Firmicutes,4HAKC@91061|Bacilli	91061|Bacilli	C	Is involved in L-lactate degradation and allows cells to grow with lactate as the sole carbon source	lutA	-	-	ko:K18928	-	-	-	-	ko00000	-	-	-	CCG
Chromosome	pgaptmp_004009	1356854.N007_12925	1.98e-178	496.0	COG0584@1|root,COG0584@2|Bacteria,1V3W4@1239|Firmicutes,4HFNQ@91061|Bacilli	91061|Bacilli	C	glycerophosphoryl diester phosphodiesterase	ugpQ_2	-	3.1.4.46	ko:K01126	ko00564,map00564	-	R01030,R01470	RC00017,RC00425	ko00000,ko00001,ko01000	-	-	-	GDPD
Chromosome	pgaptmp_003254	1356854.N007_16900	5.47e-177	492.0	COG0584@1|root,COG0584@2|Bacteria,1V3W4@1239|Firmicutes,4HFNQ@91061|Bacilli	91061|Bacilli	C	glycerophosphoryl diester phosphodiesterase	glpQ	-	3.1.4.46	ko:K01126	ko00564,map00564	-	R01030,R01470	RC00017,RC00425	ko00000,ko00001,ko01000	-	-	-	GDPD
Chromosome	pgaptmp_000691	1356854.N007_10760	4.82e-164	459.0	COG0604@1|root,COG0604@2|Bacteria,1V63V@1239|Firmicutes,4HH1Z@91061|Bacilli	91061|Bacilli	C	alcohol dehydrogenase	-	-	-	-	-	-	-	-	-	-	-	-	ADH_zinc_N
Chromosome	pgaptmp_001922	1356854.N007_16055	2.56e-143	405.0	COG1143@1|root,COG1143@2|Bacteria,1UNNW@1239|Firmicutes	1239|Firmicutes	C	BFD-like [2Fe-2S] binding domain	-	-	-	-	-	-	-	-	-	-	-	-	Fer2_BFD,Fer4
Chromosome	pgaptmp_000153	1356854.N007_02145	1.77e-163	456.0	COG0778@1|root,COG0778@2|Bacteria,1V6AG@1239|Firmicutes,4HN5N@91061|Bacilli	91061|Bacilli	C	Nitroreductase	pnb	-	-	-	-	-	-	-	-	-	-	-	Nitroreductase
Chromosome	pgaptmp_000971	1356854.N007_01530	8.12e-151	424.0	COG1845@1|root,COG1845@2|Bacteria,1TQJ1@1239|Firmicutes,4HCWH@91061|Bacilli	91061|Bacilli	C	oxidase, subunit	-	-	1.10.3.12	ko:K02828	ko00190,ko01100,map00190,map01100	M00416	R09492	RC00819	ko00000,ko00001,ko00002,ko01000	-	-	-	COX3
Chromosome	pgaptmp_001765	1356854.N007_16760	5.9e-144	406.0	COG4291@1|root,COG4291@2|Bacteria	2|Bacteria	C	membrane	-	-	-	-	-	-	-	-	-	-	-	-	DUF1345
Chromosome	pgaptmp_002122	1356854.N007_18385	9.47e-144	405.0	COG1845@1|root,COG1845@2|Bacteria,1TQJ1@1239|Firmicutes,4HCWH@91061|Bacilli	91061|Bacilli	C	oxidase, subunit	-	-	-	-	-	-	-	-	-	-	-	-	COX3
Chromosome	pgaptmp_002534	1356854.N007_04110	2.95e-147	414.0	COG2009@1|root,COG2009@2|Bacteria,1TQUI@1239|Firmicutes,4HBX0@91061|Bacilli,278AZ@186823|Alicyclobacillaceae	91061|Bacilli	C	Succinate dehydrogenase/Fumarate reductase transmembrane subunit	sdhC	-	-	ko:K00241	ko00020,ko00190,ko00650,ko00720,ko01100,ko01110,ko01120,ko01130,ko01200,map00020,map00190,map00650,map00720,map01100,map01110,map01120,map01130,map01200	M00009,M00011,M00149,M00173,M00374,M00376	R02164	RC00045	ko00000,ko00001,ko00002	-	-	-	Sdh_cyt
Chromosome	pgaptmp_000125	1356854.N007_02000	3.92e-147	413.0	COG5553@1|root,COG5553@2|Bacteria,1VQ3N@1239|Firmicutes,4HW2W@91061|Bacilli	91061|Bacilli	C	cysteine dioxygenase type I	-	-	-	-	-	-	-	-	-	-	-	-	CDO_I
Chromosome	pgaptmp_000861	1356854.N007_16365	5.17e-129	367.0	COG0492@1|root,COG0492@2|Bacteria,1UXYT@1239|Firmicutes,4HDB8@91061|Bacilli,279IK@186823|Alicyclobacillaceae	91061|Bacilli	C	Pyridine nucleotide-disulphide oxidoreductase	-	-	-	-	-	-	-	-	-	-	-	-	Pyr_redox_2
Chromosome	pgaptmp_000573	1356854.N007_08855	9.97e-122	348.0	COG0712@1|root,COG0712@2|Bacteria,1VAG3@1239|Firmicutes,4HKFW@91061|Bacilli	91061|Bacilli	C	F(1)F(0) ATP synthase produces ATP from ADP in the presence of a proton or sodium gradient. F-type ATPases consist of two structural domains, F(1) containing the extramembraneous catalytic core and F(0) containing the membrane proton channel, linked together by a central stalk and a peripheral stalk. During catalysis, ATP synthesis in the catalytic domain of F(1) is coupled via a rotary mechanism…	atpH	-	-	ko:K02113	ko00190,ko00195,ko01100,map00190,map00195,map01100	M00157	-	-	ko00000,ko00001,ko00002,ko00194	3.A.2.1	-	-	OSCP
Chromosome	pgaptmp_003918	1356854.N007_13245	1.68e-133	378.0	COG0778@1|root,COG0778@2|Bacteria,1UUWR@1239|Firmicutes,4HVHC@91061|Bacilli	91061|Bacilli	C	Nitroreductase family	-	-	-	-	-	-	-	-	-	-	-	-	Nitroreductase
Chromosome	pgaptmp_002841	1356854.N007_19300	2.02e-122	348.0	COG2080@1|root,COG2080@2|Bacteria,1V6HE@1239|Firmicutes,4HHHI@91061|Bacilli,279VV@186823|Alicyclobacillaceae	91061|Bacilli	C	[2Fe-2S] binding domain	pucE	-	1.2.5.3	ko:K03518	-	-	R11168	RC02800	ko00000,ko01000	-	-	-	Fer2,Fer2_2
Chromosome	pgaptmp_000572	1356854.N007_08850	5.08e-60	190.0	COG0711@1|root,COG0711@2|Bacteria,1VB85@1239|Firmicutes,4HM64@91061|Bacilli	91061|Bacilli	C	Component of the F(0) channel, it forms part of the peripheral stalk, linking F(1) to F(0)	atpF	-	-	ko:K02109	ko00190,ko00195,ko01100,map00190,map00195,map01100	M00157	-	-	ko00000,ko00001,ko00002,ko00194	3.A.2.1	-	iYO844.BSU36850	ATP-synt_B
Chromosome	pgaptmp_000130	1356854.N007_02025	3.01e-117	335.0	COG2080@1|root,COG2080@2|Bacteria	2|Bacteria	C	2 iron, 2 sulfur cluster binding	hcrC	-	1.2.5.3,1.3.7.9,1.3.99.16	ko:K03518,ko:K04107,ko:K07302	ko00362,ko00627,ko01100,ko01120,ko01220,map00362,map00627,map01100,map01120,map01220	-	R05316,R11168	RC00490,RC02800	ko00000,ko00001,ko01000	-	-	-	Fer2,Fer2_2
Chromosome	pgaptmp_000958	1356854.N007_01465	4.11e-115	329.0	COG0778@1|root,COG0778@2|Bacteria	2|Bacteria	C	coenzyme F420-1:gamma-L-glutamate ligase activity	-	-	2.4.2.21	ko:K00768	ko00860,ko01100,map00860,map01100	M00122	R04148	RC00033,RC00063	ko00000,ko00001,ko00002,ko01000	-	-	-	Nitroreductase
Chromosome	pgaptmp_000577	1356854.N007_08875	2.67e-79	238.0	COG0355@1|root,COG0355@2|Bacteria,1VA89@1239|Firmicutes,4HKHS@91061|Bacilli	91061|Bacilli	C	Produces ATP from ADP in the presence of a proton gradient across the membrane	atpC	GO:0005575,GO:0005622,GO:0005623,GO:0006139,GO:0006163,GO:0006164,GO:0006725,GO:0006753,GO:0006754,GO:0006793,GO:0006796,GO:0006807,GO:0006810,GO:0006811,GO:0006812,GO:0008150,GO:0008152,GO:0009058,GO:0009117,GO:0009123,GO:0009124,GO:0009126,GO:0009127,GO:0009141,GO:0009142,GO:0009144,GO:0009145,GO:0009150,GO:0009152,GO:0009156,GO:0009161,GO:0009165,GO:0009167,GO:0009168,GO:0009199,GO:0009201,GO:…	-	ko:K02114	ko00190,ko00195,ko01100,map00190,map00195,map01100	M00157	-	-	ko00000,ko00001,ko00002,ko00194	3.A.2.1	-	-	ATP-synt_DE,ATP-synt_DE_N
Chromosome	pgaptmp_001542	1356854.N007_10375	9.31e-97	281.0	COG0822@1|root,COG0822@2|Bacteria,1V3H9@1239|Firmicutes,4HIJ0@91061|Bacilli,279WU@186823|Alicyclobacillaceae	91061|Bacilli	C	NifU-like N terminal domain	nifU	-	-	ko:K04488	-	-	-	-	ko00000	-	-	-	NifU_N
Chromosome	pgaptmp_003451	1356854.N007_09895	5.85e-91	266.0	COG1622@1|root,COG1622@2|Bacteria	2|Bacteria	C	oxidoreductase activity, acting on a heme group of donors, oxygen as acceptor	-	-	1.9.3.1	ko:K02275	ko00190,ko01100,map00190,map01100	M00155	R00081	RC00016	ko00000,ko00001,ko00002,ko01000	3.D.4.2,3.D.4.4,3.D.4.6	-	-	COX2,Cupredoxin_1
Chromosome	pgaptmp_000671	1356854.N007_15810	1.33e-95	277.0	COG3411@1|root,COG3411@2|Bacteria	2|Bacteria	C	Ferredoxin	-	-	2.5.1.17,3.7.1.12,6.6.1.2	ko:K02189,ko:K02230,ko:K19221	ko00860,ko01100,map00860,map01100	M00122	R01492,R05220,R05227,R07268,R07772	RC00533,RC01545,RC02000,RC02097	ko00000,ko00001,ko00002,ko01000	-	-	-	2Fe-2S_thioredx
Chromosome	pgaptmp_001485	1356854.N007_10660	3.78e-85	250.0	COG1146@1|root,COG1146@2|Bacteria,1VDZ3@1239|Firmicutes,4HMV6@91061|Bacilli	91061|Bacilli	C	4Fe-4S ferredoxin	-	-	-	-	-	-	-	-	-	-	-	-	Fer4
Chromosome	pgaptmp_001482	1356854.N007_10675	4.27e-79	234.0	COG1146@1|root,COG1146@2|Bacteria,1UIJA@1239|Firmicutes,4HXHT@91061|Bacilli	91061|Bacilli	C	4Fe-4S ferredoxin	-	-	-	-	-	-	-	-	-	-	-	-	Fer4,Fer4_4
Chromosome	pgaptmp_002123	1356854.N007_18380	2.62e-65	199.0	COG3125@1|root,COG3125@2|Bacteria,1VC3I@1239|Firmicutes,4HMTH@91061|Bacilli,27AM4@186823|Alicyclobacillaceae	91061|Bacilli	C	Prokaryotic Cytochrome C oxidase subunit IV	-	-	-	ko:K02300	ko00190,ko01100,map00190,map01100	M00417	-	-	ko00000,ko00001,ko00002	3.D.4.5	-	-	COX4_pro
Chromosome	pgaptmp_000972	1356854.N007_01535	1.72e-69	209.0	COG3125@1|root,COG3125@2|Bacteria,1VFT1@1239|Firmicutes,4HQ12@91061|Bacilli	91061|Bacilli	C	quinol oxidase, subunit	qoxD	GO:0003674,GO:0003824,GO:0006091,GO:0006119,GO:0006139,GO:0006163,GO:0006725,GO:0006753,GO:0006793,GO:0006796,GO:0006807,GO:0008150,GO:0008152,GO:0009117,GO:0009123,GO:0009126,GO:0009141,GO:0009144,GO:0009150,GO:0009161,GO:0009167,GO:0009199,GO:0009205,GO:0009259,GO:0009987,GO:0015980,GO:0016310,GO:0016491,GO:0016679,GO:0016682,GO:0017144,GO:0019637,GO:0019693,GO:0022900,GO:0022904,GO:0034641,GO:…	1.10.3.12	ko:K02829	ko00190,ko01100,map00190,map01100	M00416	R09492	RC00819	ko00000,ko00001,ko00002,ko01000	-	-	-	COX4_pro
Chromosome	pgaptmp_000133	1356854.N007_02040	6.52e-73	218.0	COG0479@1|root,COG0479@2|Bacteria,1VXDN@1239|Firmicutes,4HXCE@91061|Bacilli	91061|Bacilli	C	2Fe-2S iron-sulfur cluster binding domain	-	-	-	-	-	-	-	-	-	-	-	-	Fer2_3
Chromosome	pgaptmp_002807	1356854.N007_17575	8.25e-66	199.0	COG1018@1|root,COG1018@2|Bacteria,1VKC9@1239|Firmicutes,4HRAY@91061|Bacilli	91061|Bacilli	C	2Fe-2S iron-sulfur cluster binding domain	-	-	1.17.1.1	ko:K00523	ko00520,map00520	-	R03391,R03392	RC00230	ko00000,ko00001,ko01000	-	-	-	Fer2
Chromosome	pgaptmp_000571	1356854.N007_08845	3.07e-40	134.0	COG0636@1|root,COG0636@2|Bacteria	2|Bacteria	C	ATP hydrolysis coupled proton transport	atpE	GO:0003674,GO:0003824,GO:0005215,GO:0005575,GO:0005622,GO:0005623,GO:0006139,GO:0006163,GO:0006164,GO:0006725,GO:0006753,GO:0006754,GO:0006793,GO:0006796,GO:0006807,GO:0006810,GO:0006811,GO:0006812,GO:0008150,GO:0008152,GO:0008324,GO:0009058,GO:0009117,GO:0009123,GO:0009124,GO:0009126,GO:0009127,GO:0009141,GO:0009142,GO:0009144,GO:0009145,GO:0009150,GO:0009152,GO:0009156,GO:0009161,GO:0009165,GO:…	-	ko:K02110	ko00190,ko00195,ko01100,map00190,map00195,map01100	M00157	-	-	ko00000,ko00001,ko00002,ko00194	3.A.2.1	-	-	ATP-synt_C
Chromosome	pgaptmp_001612	1356854.N007_00700	3.63e-54	169.0	COG1146@1|root,COG1146@2|Bacteria,1TXPN@1239|Firmicutes,4HKY3@91061|Bacilli	91061|Bacilli	C	Ferredoxin	fdxA	-	-	-	-	-	-	-	-	-	-	-	Fer4,Fer4_4,Fer4_7
Chromosome	pgaptmp_002342	1356854.N007_14640	3.38e-50	159.0	COG0508@1|root,COG0508@2|Bacteria,1TP3C@1239|Firmicutes	1239|Firmicutes	C	The 2-oxoglutarate dehydrogenase complex catalyzes the overall conversion of 2-oxoglutarate to succinyl-CoA and CO(2)	odhB	-	2.3.1.61	ko:K00658	ko00020,ko00310,ko01100,ko01110,ko01120,ko01130,ko01200,map00020,map00310,map01100,map01110,map01120,map01130,map01200	M00009,M00011,M00032	R02570,R02571,R08549	RC00004,RC02727,RC02833	br01601,ko00000,ko00001,ko00002,ko01000	-	-	-	2-oxoacid_dh,Biotin_lipoyl,E3_binding
Chromosome	pgaptmp_001371	1356854.N007_12420	0.0	1048.0	COG0665@1|root,COG0723@1|root,COG0665@2|Bacteria,COG0723@2|Bacteria,1TR1R@1239|Firmicutes,4H9V8@91061|Bacilli	91061|Bacilli	C	COG0665 Glycine D-amino acid oxidases (deaminating)	yhfW	GO:0003674,GO:0003824,GO:0005575,GO:0005622,GO:0005623,GO:0005737,GO:0008150,GO:0008152,GO:0016491,GO:0044424,GO:0044464,GO:0055114	-	-	-	-	-	-	-	-	-	-	DAO,Rieske
Chromosome	pgaptmp_003406	1356854.N007_09670	2.6e-258	708.0	COG0473@1|root,COG0473@2|Bacteria,1TPEM@1239|Firmicutes,4HATP@91061|Bacilli	91061|Bacilli	C	Catalyzes the oxidation of 3-carboxy-2-hydroxy-4- methylpentanoate (3-isopropylmalate) to 3-carboxy-4-methyl-2- oxopentanoate. The product decarboxylates to 4-methyl-2 oxopentanoate	leuB	GO:0003674,GO:0003824,GO:0003862,GO:0005575,GO:0005622,GO:0005623,GO:0005737,GO:0005829,GO:0006082,GO:0006520,GO:0006551,GO:0006807,GO:0008150,GO:0008152,GO:0008652,GO:0009058,GO:0009081,GO:0009082,GO:0009098,GO:0009987,GO:0016053,GO:0016491,GO:0016614,GO:0016616,GO:0019752,GO:0043436,GO:0044237,GO:0044238,GO:0044249,GO:0044281,GO:0044283,GO:0044424,GO:0044444,GO:0044464,GO:0046394,GO:0055114,GO:…	1.1.1.85	ko:K00052	ko00290,ko00660,ko01100,ko01110,ko01210,ko01230,map00290,map00660,map01100,map01110,map01210,map01230	M00432,M00535	R00994,R04426,R10052	RC00084,RC00417,RC03036	br01601,ko00000,ko00001,ko00002,ko01000	-	-	-	Iso_dh
Chromosome	pgaptmp_001962	1356854.N007_07415	2.71e-261	715.0	COG0473@1|root,COG0473@2|Bacteria,1TPEM@1239|Firmicutes,4HA76@91061|Bacilli,27999@186823|Alicyclobacillaceae	91061|Bacilli	C	Isocitrate/isopropylmalate dehydrogenase	ycsA	-	1.1.1.83,1.1.1.93,4.1.1.73	ko:K07246	ko00630,ko00650,map00630,map00650	-	R00215,R01751,R02545,R06180	RC00084,RC00105,RC00594	ko00000,ko00001,ko01000	-	-	-	Iso_dh
Chromosome	pgaptmp_000930	1356854.N007_01330	8.57e-248	681.0	COG0473@1|root,COG0473@2|Bacteria,1UJAS@1239|Firmicutes,4HCZN@91061|Bacilli,2787J@186823|Alicyclobacillaceae	91061|Bacilli	C	Isocitrate/isopropylmalate dehydrogenase	-	-	-	-	-	-	-	-	-	-	-	-	Iso_dh
Chromosome	pgaptmp_001169	1356854.N007_08010	4.61e-310	844.0	COG0167@1|root,COG1146@1|root,COG0167@2|Bacteria,COG1146@2|Bacteria,1TRPI@1239|Firmicutes,4HBRG@91061|Bacilli	91061|Bacilli	C	catalyzes the conversion of pyrimidines to 5,6-dihydro compounds in pyrimidine degradation	preA	-	1.3.1.1	ko:K17723	ko00240,ko00410,ko00770,ko01100,map00240,map00410,map00770,map01100	M00046	R00977,R01414,R11026	RC00072,RC00123	ko00000,ko00001,ko00002,ko01000	-	-	-	DHO_dh,Fer4_21
Chromosome	pgaptmp_003324	1356854.N007_20645	1.42e-293	801.0	COG1819@1|root,COG1819@2|Bacteria,1TSPC@1239|Firmicutes,4HB9I@91061|Bacilli,278Q6@186823|Alicyclobacillaceae	91061|Bacilli	C	Glycosyl transferase family 1	-	-	-	-	-	-	-	-	-	-	-	-	Glyco_transf_28,UDPGT
Chromosome	pgaptmp_000142	1356854.N007_02085	0.0	879.0	COG0654@1|root,COG0654@2|Bacteria,1UP4C@1239|Firmicutes	1239|Firmicutes	C	FAD dependent oxidoreductase	-	-	-	-	-	-	-	-	-	-	-	-	FAD_oxidored,TAT_signal
Chromosome	pgaptmp_002150	1356854.N007_14455	2.45e-285	780.0	COG0654@1|root,COG0654@2|Bacteria,1UY0G@1239|Firmicutes,4HEDX@91061|Bacilli,279SI@186823|Alicyclobacillaceae	91061|Bacilli	C	FAD binding domain	-	-	-	-	-	-	-	-	-	-	-	-	FAD_binding_3
Chromosome	pgaptmp_001226	1356854.N007_14030	2.57e-295	805.0	COG0654@1|root,COG0654@2|Bacteria,1TSDI@1239|Firmicutes,4HDY7@91061|Bacilli	91061|Bacilli	C	FAD binding domain	-	-	1.14.13.2	ko:K00481	ko00362,ko01100,ko01120,ko01220,map00362,map01100,map01120,map01220	-	R01298	RC00046	ko00000,ko00001,ko01000	-	-	-	FAD_binding_3
Chromosome	pgaptmp_003262	1356854.N007_16940	1.29e-235	648.0	COG1052@1|root,COG1052@2|Bacteria,1TPCX@1239|Firmicutes,4HASY@91061|Bacilli,279JT@186823|Alicyclobacillaceae	91061|Bacilli	C	D-isomer specific 2-hydroxyacid dehydrogenase	yvcT	GO:0003674,GO:0003824,GO:0005575,GO:0005622,GO:0005623,GO:0005737,GO:0005829,GO:0008150,GO:0008152,GO:0016491,GO:0016614,GO:0016616,GO:0016618,GO:0030267,GO:0044424,GO:0044444,GO:0044464,GO:0055114	1.1.1.215,1.1.1.26,1.1.1.79,1.1.1.81	ko:K00015,ko:K00090	ko00030,ko00260,ko00620,ko00630,ko01100,ko01110,ko01120,map00030,map00260,map00620,map00630,map01100,map01110,map01120	-	R00465,R00717,R01388,R01392,R01739	RC00031,RC00042,RC00084	ko00000,ko00001,ko01000	-	-	-	2-Hacid_dh,2-Hacid_dh_C
Chromosome	pgaptmp_002262	1356854.N007_08340	1.21e-137	389.0	COG0654@1|root,COG0654@2|Bacteria	2|Bacteria	C	COG0654 2-polyprenyl-6-methoxyphenol hydroxylase and related FAD-dependent oxidoreductases	mhpA	-	1.14.13.2	ko:K00481	ko00362,ko01100,ko01120,ko01220,map00362,map01100,map01120,map01220	-	R01298	RC00046	ko00000,ko00001,ko01000	-	-	-	FAD_binding_3
Chromosome	pgaptmp_002171	1356854.N007_15000	6.73e-139	392.0	COG0526@1|root,COG0526@2|Bacteria	2|Bacteria	C	cell redox homeostasis	-	-	-	-	-	-	-	-	-	-	-	-	AhpC-TSA,Redoxin,TraF
Chromosome	pgaptmp_000473	1120971.AUCA01000035_gene2803	2.98e-41	144.0	COG0526@1|root,COG0526@2|Bacteria	2|Bacteria	C	cell redox homeostasis	-	-	-	-	-	-	-	-	-	-	-	-	AhpC-TSA,Redoxin,TraF
Chromosome	pgaptmp_001380	1356854.N007_12470	2.68e-135	382.0	COG0526@1|root,COG0526@2|Bacteria,1V5NV@1239|Firmicutes,4HFWI@91061|Bacilli	91061|Bacilli	C	Thioredoxin	-	-	-	-	-	-	-	-	-	-	-	-	Thioredoxin_9
Chromosome	pgaptmp_001265	1356854.N007_14300	1.01e-49	164.0	COG3391@1|root,COG3391@2|Bacteria	2|Bacteria	C	amine dehydrogenase activity	-	-	-	-	-	-	-	-	-	-	-	-	Cytochrom_D1,DUF305,Lactonase
Chromosome	pgaptmp_001552	1356854.N007_10320	4.95e-107	308.0	COG0526@1|root,COG0526@2|Bacteria,1V1R4@1239|Firmicutes,4HFWU@91061|Bacilli,278EK@186823|Alicyclobacillaceae	91061|Bacilli	C	Thioredoxin-like	ykuV	-	-	-	-	-	-	-	-	-	-	-	AhpC-TSA
Chromosome	pgaptmp_000767	1356854.N007_11605	5.41e-73	219.0	COG0526@1|root,COG0526@2|Bacteria,1VP7Y@1239|Firmicutes,4HS0D@91061|Bacilli	91061|Bacilli	C	Thioredoxin	-	-	-	-	-	-	-	-	-	-	-	-	Thioredoxin
Chromosome	pgaptmp_001418	1356854.N007_12660	8.76e-73	218.0	COG0526@1|root,COG0526@2|Bacteria,1VAS6@1239|Firmicutes,4HKGM@91061|Bacilli	91061|Bacilli	C	Thioredoxin	ytpP	GO:0003674,GO:0003824,GO:0004791,GO:0005575,GO:0005622,GO:0005623,GO:0005737,GO:0005829,GO:0006950,GO:0006979,GO:0008150,GO:0008152,GO:0009636,GO:0009987,GO:0015035,GO:0015036,GO:0016209,GO:0016491,GO:0016651,GO:0016667,GO:0016668,GO:0016671,GO:0019725,GO:0033554,GO:0034599,GO:0042221,GO:0042592,GO:0044424,GO:0044444,GO:0044464,GO:0045454,GO:0047134,GO:0050789,GO:0050794,GO:0050896,GO:0051716,GO:…	-	-	-	-	-	-	-	-	-	-	Thioredoxin
Chromosome	pgaptmp_004085	1356854.N007_02485	0.0	954.0	COG1009@1|root,COG1009@2|Bacteria,1TS72@1239|Firmicutes,4HCW7@91061|Bacilli	91061|Bacilli	C	NADH ubiquinone oxidoreductase subunit 5 (Chain L) multisubunit Na H antiporter, MnhA subunit	ndhF	GO:0005575,GO:0005623,GO:0005886,GO:0016020,GO:0044464,GO:0071944	1.6.5.3	ko:K05577	ko00190,ko01100,map00190,map01100	M00145	R11945	RC00061	ko00000,ko00001,ko00002,ko01000	-	-	-	Proton_antipo_M,Proton_antipo_N
Chromosome	pgaptmp_000372	1356854.N007_07950	1.9e-155	436.0	COG1300@1|root,COG1300@2|Bacteria	2|Bacteria	C	Membrane	spoIIM2	-	-	ko:K06384	-	-	-	-	ko00000	-	-	-	SpoIIM
Chromosome	pgaptmp_002417	1356854.N007_03510	2.28e-147	416.0	COG1300@1|root,COG1300@2|Bacteria	2|Bacteria	C	Membrane	spoIIM	GO:0005575,GO:0005623,GO:0008150,GO:0010564,GO:0022603,GO:0030428,GO:0032465,GO:0032467,GO:0032954,GO:0042173,GO:0043937,GO:0044087,GO:0044089,GO:0044464,GO:0045595,GO:0045787,GO:0048518,GO:0048522,GO:0050789,GO:0050793,GO:0050794,GO:0051128,GO:0051130,GO:0051302,GO:0051726,GO:0051781,GO:0065007,GO:0090068,GO:1901891,GO:1901893	-	ko:K06384	-	-	-	-	ko00000	-	-	-	SpoIIM
Chromosome	pgaptmp_001371	1356854.N007_12420	0.0	1048.0	COG0665@1|root,COG0723@1|root,COG0665@2|Bacteria,COG0723@2|Bacteria,1TR1R@1239|Firmicutes,4H9V8@91061|Bacilli	91061|Bacilli	E	COG0665 Glycine D-amino acid oxidases (deaminating)	yhfW	GO:0003674,GO:0003824,GO:0005575,GO:0005622,GO:0005623,GO:0005737,GO:0008150,GO:0008152,GO:0016491,GO:0044424,GO:0044464,GO:0055114	-	-	-	-	-	-	-	-	-	-	DAO,Rieske
Chromosome	pgaptmp_003406	1356854.N007_09670	2.6e-258	708.0	COG0473@1|root,COG0473@2|Bacteria,1TPEM@1239|Firmicutes,4HATP@91061|Bacilli	91061|Bacilli	E	Catalyzes the oxidation of 3-carboxy-2-hydroxy-4- methylpentanoate (3-isopropylmalate) to 3-carboxy-4-methyl-2- oxopentanoate. The product decarboxylates to 4-methyl-2 oxopentanoate	leuB	GO:0003674,GO:0003824,GO:0003862,GO:0005575,GO:0005622,GO:0005623,GO:0005737,GO:0005829,GO:0006082,GO:0006520,GO:0006551,GO:0006807,GO:0008150,GO:0008152,GO:0008652,GO:0009058,GO:0009081,GO:0009082,GO:0009098,GO:0009987,GO:0016053,GO:0016491,GO:0016614,GO:0016616,GO:0019752,GO:0043436,GO:0044237,GO:0044238,GO:0044249,GO:0044281,GO:0044283,GO:0044424,GO:0044444,GO:0044464,GO:0046394,GO:0055114,GO:…	1.1.1.85	ko:K00052	ko00290,ko00660,ko01100,ko01110,ko01210,ko01230,map00290,map00660,map01100,map01110,map01210,map01230	M00432,M00535	R00994,R04426,R10052	RC00084,RC00417,RC03036	br01601,ko00000,ko00001,ko00002,ko01000	-	-	-	Iso_dh
Chromosome	pgaptmp_001962	1356854.N007_07415	2.71e-261	715.0	COG0473@1|root,COG0473@2|Bacteria,1TPEM@1239|Firmicutes,4HA76@91061|Bacilli,27999@186823|Alicyclobacillaceae	91061|Bacilli	E	Isocitrate/isopropylmalate dehydrogenase	ycsA	-	1.1.1.83,1.1.1.93,4.1.1.73	ko:K07246	ko00630,ko00650,map00630,map00650	-	R00215,R01751,R02545,R06180	RC00084,RC00105,RC00594	ko00000,ko00001,ko01000	-	-	-	Iso_dh
Chromosome	pgaptmp_000930	1356854.N007_01330	8.57e-248	681.0	COG0473@1|root,COG0473@2|Bacteria,1UJAS@1239|Firmicutes,4HCZN@91061|Bacilli,2787J@186823|Alicyclobacillaceae	91061|Bacilli	E	Isocitrate/isopropylmalate dehydrogenase	-	-	-	-	-	-	-	-	-	-	-	-	Iso_dh
Chromosome	pgaptmp_001169	1356854.N007_08010	4.61e-310	844.0	COG0167@1|root,COG1146@1|root,COG0167@2|Bacteria,COG1146@2|Bacteria,1TRPI@1239|Firmicutes,4HBRG@91061|Bacilli	91061|Bacilli	F	catalyzes the conversion of pyrimidines to 5,6-dihydro compounds in pyrimidine degradation	preA	-	1.3.1.1	ko:K17723	ko00240,ko00410,ko00770,ko01100,map00240,map00410,map00770,map01100	M00046	R00977,R01414,R11026	RC00072,RC00123	ko00000,ko00001,ko00002,ko01000	-	-	-	DHO_dh,Fer4_21
Chromosome	pgaptmp_003324	1356854.N007_20645	1.42e-293	801.0	COG1819@1|root,COG1819@2|Bacteria,1TSPC@1239|Firmicutes,4HB9I@91061|Bacilli,278Q6@186823|Alicyclobacillaceae	91061|Bacilli	G	Glycosyl transferase family 1	-	-	-	-	-	-	-	-	-	-	-	-	Glyco_transf_28,UDPGT
Chromosome	pgaptmp_000142	1356854.N007_02085	0.0	879.0	COG0654@1|root,COG0654@2|Bacteria,1UP4C@1239|Firmicutes	1239|Firmicutes	H	FAD dependent oxidoreductase	-	-	-	-	-	-	-	-	-	-	-	-	FAD_oxidored,TAT_signal
Chromosome	pgaptmp_002150	1356854.N007_14455	2.45e-285	780.0	COG0654@1|root,COG0654@2|Bacteria,1UY0G@1239|Firmicutes,4HEDX@91061|Bacilli,279SI@186823|Alicyclobacillaceae	91061|Bacilli	H	FAD binding domain	-	-	-	-	-	-	-	-	-	-	-	-	FAD_binding_3
Chromosome	pgaptmp_001226	1356854.N007_14030	2.57e-295	805.0	COG0654@1|root,COG0654@2|Bacteria,1TSDI@1239|Firmicutes,4HDY7@91061|Bacilli	91061|Bacilli	H	FAD binding domain	-	-	1.14.13.2	ko:K00481	ko00362,ko01100,ko01120,ko01220,map00362,map01100,map01120,map01220	-	R01298	RC00046	ko00000,ko00001,ko01000	-	-	-	FAD_binding_3
Chromosome	pgaptmp_003262	1356854.N007_16940	1.29e-235	648.0	COG1052@1|root,COG1052@2|Bacteria,1TPCX@1239|Firmicutes,4HASY@91061|Bacilli,279JT@186823|Alicyclobacillaceae	91061|Bacilli	H	D-isomer specific 2-hydroxyacid dehydrogenase	yvcT	GO:0003674,GO:0003824,GO:0005575,GO:0005622,GO:0005623,GO:0005737,GO:0005829,GO:0008150,GO:0008152,GO:0016491,GO:0016614,GO:0016616,GO:0016618,GO:0030267,GO:0044424,GO:0044444,GO:0044464,GO:0055114	1.1.1.215,1.1.1.26,1.1.1.79,1.1.1.81	ko:K00015,ko:K00090	ko00030,ko00260,ko00620,ko00630,ko01100,ko01110,ko01120,map00030,map00260,map00620,map00630,map01100,map01110,map01120	-	R00465,R00717,R01388,R01392,R01739	RC00031,RC00042,RC00084	ko00000,ko00001,ko01000	-	-	-	2-Hacid_dh,2-Hacid_dh_C
Chromosome	pgaptmp_002262	1356854.N007_08340	1.21e-137	389.0	COG0654@1|root,COG0654@2|Bacteria	2|Bacteria	H	COG0654 2-polyprenyl-6-methoxyphenol hydroxylase and related FAD-dependent oxidoreductases	mhpA	-	1.14.13.2	ko:K00481	ko00362,ko01100,ko01120,ko01220,map00362,map01100,map01120,map01220	-	R01298	RC00046	ko00000,ko00001,ko01000	-	-	-	FAD_binding_3
Chromosome	pgaptmp_002171	1356854.N007_15000	6.73e-139	392.0	COG0526@1|root,COG0526@2|Bacteria	2|Bacteria	O	cell redox homeostasis	-	-	-	-	-	-	-	-	-	-	-	-	AhpC-TSA,Redoxin,TraF
Chromosome	pgaptmp_000473	1120971.AUCA01000035_gene2803	2.98e-41	144.0	COG0526@1|root,COG0526@2|Bacteria	2|Bacteria	O	cell redox homeostasis	-	-	-	-	-	-	-	-	-	-	-	-	AhpC-TSA,Redoxin,TraF
Chromosome	pgaptmp_001380	1356854.N007_12470	2.68e-135	382.0	COG0526@1|root,COG0526@2|Bacteria,1V5NV@1239|Firmicutes,4HFWI@91061|Bacilli	91061|Bacilli	O	Thioredoxin	-	-	-	-	-	-	-	-	-	-	-	-	Thioredoxin_9
Chromosome	pgaptmp_001265	1356854.N007_14300	1.01e-49	164.0	COG3391@1|root,COG3391@2|Bacteria	2|Bacteria	O	amine dehydrogenase activity	-	-	-	-	-	-	-	-	-	-	-	-	Cytochrom_D1,DUF305,Lactonase
Chromosome	pgaptmp_001552	1356854.N007_10320	4.95e-107	308.0	COG0526@1|root,COG0526@2|Bacteria,1V1R4@1239|Firmicutes,4HFWU@91061|Bacilli,278EK@186823|Alicyclobacillaceae	91061|Bacilli	O	Thioredoxin-like	ykuV	-	-	-	-	-	-	-	-	-	-	-	AhpC-TSA
Chromosome	pgaptmp_000767	1356854.N007_11605	5.41e-73	219.0	COG0526@1|root,COG0526@2|Bacteria,1VP7Y@1239|Firmicutes,4HS0D@91061|Bacilli	91061|Bacilli	O	Thioredoxin	-	-	-	-	-	-	-	-	-	-	-	-	Thioredoxin
Chromosome	pgaptmp_001418	1356854.N007_12660	8.76e-73	218.0	COG0526@1|root,COG0526@2|Bacteria,1VAS6@1239|Firmicutes,4HKGM@91061|Bacilli	91061|Bacilli	O	Thioredoxin	ytpP	GO:0003674,GO:0003824,GO:0004791,GO:0005575,GO:0005622,GO:0005623,GO:0005737,GO:0005829,GO:0006950,GO:0006979,GO:0008150,GO:0008152,GO:0009636,GO:0009987,GO:0015035,GO:0015036,GO:0016209,GO:0016491,GO:0016651,GO:0016667,GO:0016668,GO:0016671,GO:0019725,GO:0033554,GO:0034599,GO:0042221,GO:0042592,GO:0044424,GO:0044444,GO:0044464,GO:0045454,GO:0047134,GO:0050789,GO:0050794,GO:0050896,GO:0051716,GO:…	-	-	-	-	-	-	-	-	-	-	Thioredoxin
Chromosome	pgaptmp_004085	1356854.N007_02485	0.0	954.0	COG1009@1|root,COG1009@2|Bacteria,1TS72@1239|Firmicutes,4HCW7@91061|Bacilli	91061|Bacilli	P	NADH ubiquinone oxidoreductase subunit 5 (Chain L) multisubunit Na H antiporter, MnhA subunit	ndhF	GO:0005575,GO:0005623,GO:0005886,GO:0016020,GO:0044464,GO:0071944	1.6.5.3	ko:K05577	ko00190,ko01100,map00190,map01100	M00145	R11945	RC00061	ko00000,ko00001,ko00002,ko01000	-	-	-	Proton_antipo_M,Proton_antipo_N
Chromosome	pgaptmp_000372	1356854.N007_07950	1.9e-155	436.0	COG1300@1|root,COG1300@2|Bacteria	2|Bacteria	P	Membrane	spoIIM2	-	-	ko:K06384	-	-	-	-	ko00000	-	-	-	SpoIIM
Chromosome	pgaptmp_002417	1356854.N007_03510	2.28e-147	416.0	COG1300@1|root,COG1300@2|Bacteria	2|Bacteria	P	Membrane	spoIIM	GO:0005575,GO:0005623,GO:0008150,GO:0010564,GO:0022603,GO:0030428,GO:0032465,GO:0032467,GO:0032954,GO:0042173,GO:0043937,GO:0044087,GO:0044089,GO:0044464,GO:0045595,GO:0045787,GO:0048518,GO:0048522,GO:0050789,GO:0050793,GO:0050794,GO:0051128,GO:0051130,GO:0051302,GO:0051726,GO:0051781,GO:0065007,GO:0090068,GO:1901891,GO:1901893	-	ko:K06384	-	-	-	-	ko00000	-	-	-	SpoIIM
Chromosome	pgaptmp_000088	1356854.N007_06505	0.0	2646.0	COG1196@1|root,COG1196@2|Bacteria,1TPW9@1239|Firmicutes,4HCS1@91061|Bacilli,278XY@186823|Alicyclobacillaceae	91061|Bacilli	D	Putative exonuclease SbcCD, C subunit	-	-	-	-	-	-	-	-	-	-	-	-	SbcCD_C
Chromosome	pgaptmp_001900	1356854.N007_03240	0.0	2041.0	COG1196@1|root,COG1196@2|Bacteria,1TPJV@1239|Firmicutes,4HB89@91061|Bacilli,277XM@186823|Alicyclobacillaceae	91061|Bacilli	D	Required for chromosome condensation and partitioning	smc	GO:0003674,GO:0005488,GO:0005515,GO:0042802	-	ko:K03529	-	-	-	-	ko00000,ko03036	-	-	-	SMC_N,SMC_hinge
Chromosome	pgaptmp_002073	1356854.N007_06850	0.0	1522.0	COG1674@1|root,COG1674@2|Bacteria,1TPJR@1239|Firmicutes,4H9WA@91061|Bacilli,277W0@186823|Alicyclobacillaceae	91061|Bacilli	D	Belongs to the FtsK SpoIIIE SftA family	ftsK	GO:0000003,GO:0006355,GO:0008150,GO:0009889,GO:0010468,GO:0010556,GO:0019219,GO:0019222,GO:0019954,GO:0030436,GO:0031323,GO:0031326,GO:0032502,GO:0043934,GO:0050789,GO:0050794,GO:0051171,GO:0051252,GO:0060255,GO:0065007,GO:0080090,GO:1903506,GO:2000112,GO:2001141	-	ko:K03466	-	-	-	-	ko00000,ko03036	3.A.12	-	-	FtsK_4TM,FtsK_SpoIIIE,Ftsk_gamma
Chromosome	pgaptmp_004165	1356854.N007_06645	0.0	1243.0	COG0445@1|root,COG0445@2|Bacteria,1TQ4B@1239|Firmicutes,4HA6S@91061|Bacilli,277VE@186823|Alicyclobacillaceae	91061|Bacilli	D	NAD-binding protein involved in the addition of a carboxymethylaminomethyl (cmnm) group at the wobble position (U34) of certain tRNAs, forming tRNA-cmnm(5)s(2)U34	gidA	GO:0000166,GO:0001510,GO:0002097,GO:0002098,GO:0003674,GO:0005488,GO:0005575,GO:0005622,GO:0005623,GO:0005737,GO:0005829,GO:0006139,GO:0006396,GO:0006399,GO:0006400,GO:0006725,GO:0006807,GO:0008033,GO:0008150,GO:0008152,GO:0009451,GO:0009987,GO:0010467,GO:0016070,GO:0030488,GO:0032259,GO:0034470,GO:0034641,GO:0034660,GO:0036094,GO:0043167,GO:0043168,GO:0043170,GO:0043412,GO:0043414,GO:0044237,GO:…	-	ko:K03495	-	-	R08701	RC00053,RC00209,RC00870	ko00000,ko03016,ko03036	-	-	-	GIDA,GIDA_assoc
Chromosome	pgaptmp_002226	1356854.N007_20420	0.0	1156.0	COG0849@1|root,COG0849@2|Bacteria,1TQMU@1239|Firmicutes,4HC7H@91061|Bacilli	91061|Bacilli	D	Diol dehydratase reactivase ATPase-like domain	pduG	-	-	-	-	-	-	-	-	-	-	-	DDR
Chromosome	pgaptmp_000287	1356854.N007_00055	0.0	961.0	COG0037@1|root,COG0037@2|Bacteria,1TPXP@1239|Firmicutes,4H9ZM@91061|Bacilli,278AF@186823|Alicyclobacillaceae	91061|Bacilli	D	Ligates lysine onto the cytidine present at position 34 of the AUA codon-specific tRNA(Ile) that contains the anticodon CAU, in an ATP-dependent manner. Cytidine is converted to lysidine, thus changing the amino acid specificity of the tRNA from methionine to isoleucine	tilS	-	2.4.2.8,6.3.4.19	ko:K04075,ko:K15780	ko00230,ko01100,ko01110,map00230,map01100,map01110	-	R01132,R01229,R02142,R09597	RC00063,RC00122,RC02633,RC02634	ko00000,ko00001,ko01000,ko03016	-	-	-	ATP_bind_3,TilS,TilS_C
Chromosome	pgaptmp_001632	1356854.N007_00595	0.0	878.0	COG0772@1|root,COG0772@2|Bacteria,1TPT7@1239|Firmicutes,4HAEV@91061|Bacilli	91061|Bacilli	D	Belongs to the SEDS family	-	-	-	ko:K03588	ko04112,map04112	-	-	-	ko00000,ko00001,ko02000,ko03036	2.A.103.1	-	-	FTSW_RODA_SPOVE
Chromosome	pgaptmp_002863	1356854.N007_15580	2.92e-283	778.0	COG1376@1|root,COG1376@2|Bacteria	2|Bacteria	D	ErfK ybiS ycfS ynhG family protein	-	-	-	-	-	-	-	-	-	-	-	-	YkuD
Chromosome	pgaptmp_000897	1356854.N007_01165	0.0	870.0	COG4942@1|root,COG4942@2|Bacteria,1UKRV@1239|Firmicutes	1239|Firmicutes	D	Peptidase family M23	-	-	-	-	-	-	-	-	-	-	-	-	G5,Glucosaminidase,PG_binding_1,Peptidase_M23
Chromosome	pgaptmp_000783	1356854.N007_11690	0.0	892.0	COG0772@1|root,COG0772@2|Bacteria,1V1V4@1239|Firmicutes,4HCZ8@91061|Bacilli	91061|Bacilli	D	Belongs to the SEDS family	-	-	-	-	-	-	-	-	-	-	-	-	FTSW_RODA_SPOVE
Chromosome	pgaptmp_001289	1356854.N007_09185	0.0	865.0	COG1376@1|root,COG1376@2|Bacteria	2|Bacteria	D	ErfK ybiS ycfS ynhG family protein	-	-	-	ko:K16291	-	-	-	-	ko00000,ko01002,ko01011	-	-	-	LysM,PG_binding_1,YkuD
Chromosome	pgaptmp_002519	1356854.N007_04035	6.42e-299	816.0	COG0544@1|root,COG0544@2|Bacteria,1TQQ8@1239|Firmicutes,4H9Q8@91061|Bacilli,277WA@186823|Alicyclobacillaceae	91061|Bacilli	D	Involved in protein export. Acts as a chaperone by maintaining the newly synthesized protein in an open conformation. Functions as a peptidyl-prolyl cis-trans isomerase	tig	GO:0005575,GO:0005622,GO:0005623,GO:0005737,GO:0044424,GO:0044464	-	ko:K03545	-	-	-	-	ko00000	-	-	-	FKBP_C,Trigger_C,Trigger_N
Chromosome	pgaptmp_001826	1356854.N007_02870	3.91e-287	785.0	COG0849@1|root,COG0849@2|Bacteria,1TP1Z@1239|Firmicutes,4H9NF@91061|Bacilli,2791A@186823|Alicyclobacillaceae	91061|Bacilli	D	Cell division protein that is involved in the assembly of the Z ring. May serve as a membrane anchor for the Z ring	ftsA	GO:0003674,GO:0003824,GO:0005575,GO:0005623,GO:0005886,GO:0008150,GO:0009898,GO:0009987,GO:0016020,GO:0016462,GO:0016787,GO:0016817,GO:0016818,GO:0016887,GO:0017111,GO:0032153,GO:0044425,GO:0044459,GO:0044464,GO:0051301,GO:0071944,GO:0098552,GO:0098562	-	ko:K03590	ko04112,map04112	-	-	-	ko00000,ko00001,ko03036,ko04812	-	-	-	DUF3484,FtsA,SHS2_FTSA
Chromosome	pgaptmp_001635	1356854.N007_00575	2.2e-273	749.0	COG0772@1|root,COG0772@2|Bacteria,1TPGH@1239|Firmicutes,4HAV4@91061|Bacilli	91061|Bacilli	D	Belongs to the SEDS family	ftsW	-	-	ko:K05837	-	-	-	-	ko00000,ko03036	-	-	-	FTSW_RODA_SPOVE
Chromosome	pgaptmp_001817	1356854.N007_01100	2.44e-265	727.0	COG0772@1|root,COG0772@2|Bacteria,1TPT7@1239|Firmicutes,4HAEV@91061|Bacilli,277YA@186823|Alicyclobacillaceae	91061|Bacilli	D	Stage V sporulation protein E	spoVE	GO:0005575,GO:0005623,GO:0005886,GO:0016020,GO:0044464,GO:0071944	-	ko:K03588	ko04112,map04112	-	-	-	ko00000,ko00001,ko02000,ko03036	2.A.103.1	-	-	FTSW_RODA_SPOVE
Chromosome	pgaptmp_001827	1356854.N007_02875	4e-259	711.0	COG0206@1|root,COG0206@2|Bacteria,1TP6W@1239|Firmicutes,4H9WZ@91061|Bacilli,277W9@186823|Alicyclobacillaceae	91061|Bacilli	D	Essential cell division protein that forms a contractile ring structure (Z ring) at the future cell division site. The regulation of the ring assembly controls the timing and the location of cell division. One of the functions of the FtsZ ring is to recruit other cell division proteins to the septum to produce a new cell wall between the dividing cells. Binds GTP and shows GTPase activity	ftsZ	GO:0000166,GO:0001882,GO:0001883,GO:0003674,GO:0003824,GO:0003924,GO:0005488,GO:0005515,GO:0005525,GO:0005575,GO:0005622,GO:0005623,GO:0005737,GO:0008150,GO:0009987,GO:0016462,GO:0016787,GO:0016817,GO:0016818,GO:0017076,GO:0017111,GO:0019001,GO:0030428,GO:0032153,GO:0032549,GO:0032550,GO:0032553,GO:0032555,GO:0032561,GO:0035639,GO:0036094,GO:0042802,GO:0043167,GO:0043168,GO:0044424,GO:0044464,GO:…	-	ko:K03531	ko04112,map04112	-	-	-	ko00000,ko00001,ko02048,ko03036,ko04812	-	-	-	FtsZ_C,Tubulin
Chromosome	pgaptmp_000369	1356854.N007_07935	5.24e-257	705.0	COG0489@1|root,COG0489@2|Bacteria,1TQ34@1239|Firmicutes,4HAW4@91061|Bacilli,2794Z@186823|Alicyclobacillaceae	91061|Bacilli	D	Binds and transfers iron-sulfur (Fe-S) clusters to target apoproteins. Can hydrolyze ATP	mrp	GO:0006355,GO:0008150,GO:0009889,GO:0009890,GO:0009892,GO:0010468,GO:0010556,GO:0010558,GO:0010605,GO:0010629,GO:0019219,GO:0019222,GO:0031323,GO:0031324,GO:0031326,GO:0031327,GO:0045892,GO:0045934,GO:0048519,GO:0048523,GO:0050789,GO:0050794,GO:0051171,GO:0051172,GO:0051252,GO:0051253,GO:0060255,GO:0065007,GO:0080090,GO:1902679,GO:1903506,GO:1903507,GO:2000112,GO:2000113,GO:2001141	-	ko:K03593	-	-	-	-	ko00000,ko03029,ko03036	-	-	-	FeS_assembly_P,ParA
Chromosome	pgaptmp_000583	1356854.N007_08905	6.08e-253	694.0	COG2385@1|root,COG2385@2|Bacteria,1TQSI@1239|Firmicutes,4HCE3@91061|Bacilli	91061|Bacilli	D	Stage II sporulation protein D	spoIID	GO:0005575,GO:0005623,GO:0030288,GO:0030313,GO:0031975,GO:0042597,GO:0044464	-	ko:K06381	-	-	-	-	ko00000	-	-	-	SpoIID
Chromosome	pgaptmp_000719	1356854.N007_11360	7.11e-249	685.0	COG5279@1|root,COG5279@2|Bacteria,1U58R@1239|Firmicutes,4HHGR@91061|Bacilli	91061|Bacilli	D	protein involved in cytokinesis, contains TGc (transglutaminase protease-like) domain	KY	-	-	-	-	-	-	-	-	-	-	-	DUF5050,Transglut_core
Chromosome	pgaptmp_000815	1356854.N007_17670	8.25e-257	704.0	COG1376@1|root,COG1376@2|Bacteria	2|Bacteria	D	ErfK ybiS ycfS ynhG family protein	-	-	-	-	-	-	-	-	-	-	-	-	PG_binding_1,YkuD
Chromosome	pgaptmp_000586	1356854.N007_08920	2.42e-239	659.0	COG1077@1|root,COG1077@2|Bacteria,1TP51@1239|Firmicutes,4HA4S@91061|Bacilli,279N8@186823|Alicyclobacillaceae	91061|Bacilli	D	Ethanolamine utilisation protein EutA	mbl	-	-	ko:K03569	-	-	-	-	ko00000,ko02048,ko03036,ko04812	1.A.33.1,9.B.157.1	-	-	MreB_Mbl
Chromosome	pgaptmp_002494	1356854.N007_03910	2.22e-235	649.0	COG1077@1|root,COG1077@2|Bacteria,1TP51@1239|Firmicutes,4HA4S@91061|Bacilli,277ZX@186823|Alicyclobacillaceae	91061|Bacilli	D	Actin	mreB	-	-	ko:K03569	-	-	-	-	ko00000,ko02048,ko03036,ko04812	1.A.33.1,9.B.157.1	-	-	MreB_Mbl
Chromosome	pgaptmp_001408	1356854.N007_12610	4.09e-224	619.0	COG1077@1|root,COG1077@2|Bacteria,1TP51@1239|Firmicutes,4HC52@91061|Bacilli	91061|Bacilli	D	determining protein MreBH	mreBH	-	-	ko:K03569	-	-	-	-	ko00000,ko02048,ko03036,ko04812	1.A.33.1,9.B.157.1	-	-	MreB_Mbl
Chromosome	pgaptmp_000981	1356854.N007_01580	2.4e-185	520.0	COG1376@1|root,COG1376@2|Bacteria	2|Bacteria	D	ErfK ybiS ycfS ynhG family protein	-	-	-	-	-	-	-	-	-	-	-	-	PG_binding_1,YkuD
Chromosome	pgaptmp_000176	1356854.N007_02260	1.63e-234	644.0	COG1376@1|root,COG1376@2|Bacteria	2|Bacteria	D	ErfK ybiS ycfS ynhG family protein	-	-	-	-	-	-	-	-	-	-	-	-	PG_binding_1,YkuD
Chromosome	pgaptmp_002034	1356854.N007_07045	2.94e-208	577.0	COG0455@1|root,COG0455@2|Bacteria,1TRZ5@1239|Firmicutes,4HCWZ@91061|Bacilli,278C6@186823|Alicyclobacillaceae	91061|Bacilli	D	Belongs to the ParA family	ylxH	-	-	ko:K04562	-	-	-	-	ko00000,ko02035	-	-	-	AAA_31,CbiA,ParA
Chromosome	pgaptmp_002489	1356854.N007_03880	4.42e-219	604.0	COG4942@1|root,COG4942@2|Bacteria	2|Bacteria	D	peptidase	-	-	3.1.21.3	ko:K01153	-	-	-	-	ko00000,ko01000,ko02048	-	-	-	AAA_12,HATPase_c,HisKA,HycI,PAS_9,PLDc_2,Peptidase_M23,Response_reg,VRP1
Chromosome	pgaptmp_000890	1356854.N007_01130	1.43e-196	546.0	COG2177@1|root,COG2177@2|Bacteria,1TPND@1239|Firmicutes,4HA5A@91061|Bacilli,279DU@186823|Alicyclobacillaceae	91061|Bacilli	D	Part of the ABC transporter FtsEX involved in asymmetric cellular division facilitating the initiation of sporulation	ftsX	-	-	ko:K09811	ko02010,map02010	M00256	-	-	ko00000,ko00001,ko00002,ko02000,ko03036	3.A.1.140	-	-	FtsX
Chromosome	pgaptmp_002414	1356854.N007_03500	2.18e-215	594.0	COG4974@1|root,COG4974@2|Bacteria,1TQRG@1239|Firmicutes,4HAEX@91061|Bacilli,277XE@186823|Alicyclobacillaceae	91061|Bacilli	D	Tyrosine recombinase XerD	xerD	-	-	ko:K04763	-	-	-	-	ko00000,ko03036	-	-	-	Phage_int_SAM_1,Phage_integrase
Chromosome	pgaptmp_002956	1356854.N007_05745	1.07e-208	577.0	COG1192@1|root,COG1192@2|Bacteria,1UI6J@1239|Firmicutes,4HHEW@91061|Bacilli	91061|Bacilli	D	AAA domain	-	-	-	-	-	-	-	-	-	-	-	-	AAA_24
Chromosome	pgaptmp_002006	1356854.N007_07185	2.99e-190	530.0	COG4974@1|root,COG4974@2|Bacteria,1TPQB@1239|Firmicutes,4HARA@91061|Bacilli,2789H@186823|Alicyclobacillaceae	91061|Bacilli	D	Belongs to the 'phage' integrase family. XerC subfamily	xerC	-	-	ko:K03733,ko:K04763	-	-	-	-	ko00000,ko03036	-	-	-	Phage_int_SAM_1,Phage_integrase
Chromosome	pgaptmp_000744	1356854.N007_11490	1.23e-189	527.0	COG1192@1|root,COG1192@2|Bacteria,1U165@1239|Firmicutes,4HE4A@91061|Bacilli	91061|Bacilli	D	AAA domain	-	-	-	ko:K03496	-	-	-	-	ko00000,ko03036,ko04812	-	-	-	AAA_31
Chromosome	pgaptmp_002490	1356854.N007_03885	5.39e-180	502.0	COG2894@1|root,COG2894@2|Bacteria,1TP6P@1239|Firmicutes,4HB2F@91061|Bacilli,27847@186823|Alicyclobacillaceae	91061|Bacilli	D	Belongs to the ParA family	minD	GO:0005575,GO:0005623,GO:0005886,GO:0016020,GO:0044464,GO:0071944	-	ko:K03609	-	-	-	-	ko00000,ko03036,ko04812	-	-	-	AAA_31,CbiA
Chromosome	pgaptmp_001822	1356854.N007_02850	1.39e-184	513.0	COG1589@1|root,COG1589@2|Bacteria	2|Bacteria	D	Essential cell division protein. May link together the upstream cell division proteins, which are predominantly cytoplasmic, with the downstream cell division proteins, which are predominantly periplasmic. May control correct divisome assembly	ftsQ	-	-	ko:K03589	ko04112,map04112	-	-	-	ko00000,ko00001,ko03036	-	-	-	FtsQ,POTRA_1
Chromosome	pgaptmp_004162	1356854.N007_06660	8.29e-175	488.0	COG1192@1|root,COG1192@2|Bacteria,1TP8S@1239|Firmicutes,4HAYM@91061|Bacilli,278T5@186823|Alicyclobacillaceae	91061|Bacilli	D	Cellulose biosynthesis protein BcsQ	soj	GO:0008150,GO:0022603,GO:0042173,GO:0042174,GO:0043937,GO:0043939,GO:0045595,GO:0045596,GO:0048519,GO:0048523,GO:0050789,GO:0050793,GO:0050794,GO:0051093,GO:0065007	-	ko:K03496	-	-	-	-	ko00000,ko03036,ko04812	-	-	-	AAA_31
Chromosome	pgaptmp_002401	1356854.N007_03430	5.87e-177	493.0	COG1354@1|root,COG1354@2|Bacteria,1TRW3@1239|Firmicutes,4HA6Q@91061|Bacilli	91061|Bacilli	D	Participates in chromosomal partition during cell division. May act via the formation of a condensin-like complex containing Smc and ScpB that pull DNA away from mid-cell into both cell halves	scpA	GO:0003674,GO:0005488,GO:0005515,GO:0042802	-	ko:K05896	-	-	-	-	ko00000,ko03036	-	-	-	SMC_ScpA
Chromosome	pgaptmp_002491	1356854.N007_03890	1.69e-171	478.0	COG0850@1|root,COG0850@2|Bacteria,1VAPC@1239|Firmicutes,4HBTI@91061|Bacilli	91061|Bacilli	D	Cell division inhibitor that blocks the formation of polar Z ring septums. Rapidly oscillates between the poles of the cell to destabilize FtsZ filaments that have formed before they mature into polar Z rings. Prevents FtsZ polymerization	minC	GO:0000910,GO:0003674,GO:0004857,GO:0007049,GO:0007105,GO:0008150,GO:0009987,GO:0022402,GO:0030234,GO:0031333,GO:0032271,GO:0032272,GO:0032506,GO:0043086,GO:0043254,GO:0044087,GO:0044092,GO:0048519,GO:0048523,GO:0050789,GO:0050790,GO:0050794,GO:0051128,GO:0051129,GO:0051301,GO:0065007,GO:0065009,GO:0098772	-	ko:K03610	-	-	-	-	ko00000,ko03036,ko04812	-	-	-	MinC_C
Chromosome	pgaptmp_000889	1356854.N007_01125	4.48e-161	451.0	COG2884@1|root,COG2884@2|Bacteria,1TP58@1239|Firmicutes,4H9Z2@91061|Bacilli,277XT@186823|Alicyclobacillaceae	91061|Bacilli	D	ABC transporter	ftsE	GO:0000910,GO:0005575,GO:0005623,GO:0005886,GO:0007049,GO:0008150,GO:0008356,GO:0009966,GO:0009987,GO:0010646,GO:0016020,GO:0016043,GO:0022402,GO:0022603,GO:0022607,GO:0023051,GO:0032506,GO:0042173,GO:0043937,GO:0043938,GO:0044085,GO:0044464,GO:0045595,GO:0045597,GO:0045881,GO:0048518,GO:0048522,GO:0048583,GO:0050789,GO:0050793,GO:0050794,GO:0051094,GO:0051301,GO:0065007,GO:0070297,GO:0071840,GO:…	-	ko:K09812	ko02010,map02010	M00256	-	-	ko00000,ko00001,ko00002,ko02000,ko03036	3.A.1.140	-	-	ABC_tran
Chromosome	pgaptmp_001644	1356854.N007_00530	6.68e-156	437.0	COG2385@1|root,COG2385@2|Bacteria,1VH16@1239|Firmicutes,4HYXH@91061|Bacilli,27A7Q@186823|Alicyclobacillaceae	91061|Bacilli	D	Stage II sporulation protein	-	-	-	-	-	-	-	-	-	-	-	-	SpoIID
Chromosome	pgaptmp_001426	1356854.N007_12695	3e-133	378.0	COG0424@1|root,COG0424@2|Bacteria,1V6FH@1239|Firmicutes,4HIMK@91061|Bacilli,278G7@186823|Alicyclobacillaceae	91061|Bacilli	D	Maf-like protein	maf	GO:0000278,GO:0000281,GO:0000910,GO:0000917,GO:0005575,GO:0005623,GO:0007049,GO:0008150,GO:0009987,GO:0016043,GO:0022402,GO:0022607,GO:0030428,GO:0032506,GO:0044085,GO:0044464,GO:0051301,GO:0061640,GO:0071840,GO:0090529,GO:1902410,GO:1903047	-	ko:K06287	-	-	-	-	ko00000	-	-	-	Maf
Chromosome	pgaptmp_002514	1356854.N007_04010	2.63e-142	401.0	COG0218@1|root,COG0218@2|Bacteria,1TSPW@1239|Firmicutes,4HBXZ@91061|Bacilli,278G8@186823|Alicyclobacillaceae	91061|Bacilli	D	Necessary for normal cell division and for the maintenance of normal septation	engB	GO:0005575,GO:0005622,GO:0005623,GO:0005737,GO:0005829,GO:0044424,GO:0044444,GO:0044464	-	ko:K03978	-	-	-	-	ko00000,ko03036	-	-	-	MMR_HSR1
Chromosome	pgaptmp_002400	1356854.N007_03425	4.26e-127	362.0	COG1386@1|root,COG1386@2|Bacteria,1V6HI@1239|Firmicutes,4HIQ0@91061|Bacilli,278E1@186823|Alicyclobacillaceae	91061|Bacilli	D	Participates in chromosomal partition during cell division. May act via the formation of a condensin-like complex containing Smc and ScpA that pull DNA away from mid-cell into both cell halves	scpB	GO:0003674,GO:0005488,GO:0005515,GO:0042802	-	ko:K06024	-	-	-	-	ko00000,ko03036	-	-	-	SMC_ScpB
Chromosome	pgaptmp_001836	1356854.N007_02920	2.47e-94	277.0	COG3599@1|root,COG3599@2|Bacteria,1V27M@1239|Firmicutes,4HG80@91061|Bacilli,278CZ@186823|Alicyclobacillaceae	91061|Bacilli	D	DivIVA protein	divIVA	GO:0003674,GO:0005488,GO:0005515,GO:0042802	-	ko:K04074	-	-	-	-	ko00000,ko03036	-	-	-	DivIVA
Chromosome	pgaptmp_004159	1356854.N007_06675	1.12e-97	285.0	COG1196@1|root,COG1196@2|Bacteria	2|Bacteria	D	nuclear chromosome segregation	-	-	-	-	-	-	-	-	-	-	-	-	DUF4446
Chromosome	pgaptmp_003097	1356854.N007_17225	8.2e-93	271.0	COG0239@1|root,COG0239@2|Bacteria,1VEH7@1239|Firmicutes,4HNI0@91061|Bacilli	91061|Bacilli	D	Important for reducing fluoride concentration in the cell, thus reducing its toxicity	crcB	GO:0003674,GO:0005215,GO:0005575,GO:0005623,GO:0005886,GO:0005887,GO:0006810,GO:0006811,GO:0006820,GO:0008150,GO:0008509,GO:0015075,GO:0015103,GO:0015318,GO:0015698,GO:0016020,GO:0016021,GO:0022857,GO:0031224,GO:0031226,GO:0034220,GO:0044425,GO:0044459,GO:0044464,GO:0051179,GO:0051234,GO:0055085,GO:0071944,GO:0098656,GO:0098660,GO:0098661,GO:1903424,GO:1903425	-	ko:K06199	-	-	-	-	ko00000,ko02000	1.A.43.1,1.A.43.2,1.A.43.3	-	-	CRCB
Chromosome	pgaptmp_002866	1356854.N007_15600	4.08e-83	246.0	COG0239@1|root,COG0239@2|Bacteria,1VEH7@1239|Firmicutes,4HNI0@91061|Bacilli,27AFN@186823|Alicyclobacillaceae	91061|Bacilli	D	Important for reducing fluoride concentration in the cell, thus reducing its toxicity	crcB	GO:0003674,GO:0005215,GO:0005575,GO:0005623,GO:0005886,GO:0005887,GO:0006810,GO:0006811,GO:0006820,GO:0008150,GO:0008509,GO:0015075,GO:0015103,GO:0015318,GO:0015698,GO:0016020,GO:0016021,GO:0022857,GO:0031224,GO:0031226,GO:0034220,GO:0044425,GO:0044459,GO:0044464,GO:0051179,GO:0051234,GO:0055085,GO:0071944,GO:0098656,GO:0098660,GO:0098661,GO:1903424,GO:1903425	-	ko:K06199	-	-	-	-	ko00000,ko02000	1.A.43.1,1.A.43.2,1.A.43.3	-	-	CRCB
Chromosome	pgaptmp_003098	1356854.N007_17230	8.79e-86	252.0	COG0239@1|root,COG0239@2|Bacteria,1VEH7@1239|Firmicutes,4IE8B@91061|Bacilli,278PN@186823|Alicyclobacillaceae	91061|Bacilli	D	Important for reducing fluoride concentration in the cell, thus reducing its toxicity	-	-	-	ko:K06199	-	-	-	-	ko00000,ko02000	1.A.43.1,1.A.43.2,1.A.43.3	-	-	CRCB
Chromosome	pgaptmp_002867	1356854.N007_15605	2.04e-79	236.0	COG0239@1|root,COG0239@2|Bacteria,1VM30@1239|Firmicutes,4HRC4@91061|Bacilli	91061|Bacilli	D	Important for reducing fluoride concentration in the cell, thus reducing its toxicity	crcB	GO:0003674,GO:0005215,GO:0005575,GO:0005623,GO:0005886,GO:0005887,GO:0006810,GO:0006811,GO:0006820,GO:0008150,GO:0008509,GO:0015075,GO:0015103,GO:0015318,GO:0015698,GO:0016020,GO:0016021,GO:0022857,GO:0031224,GO:0031226,GO:0034220,GO:0044425,GO:0044459,GO:0044464,GO:0051179,GO:0051234,GO:0055085,GO:0071944,GO:0098656,GO:0098660,GO:0098661,GO:1903424,GO:1903425	-	ko:K06199	-	-	-	-	ko00000,ko02000	1.A.43.1,1.A.43.2,1.A.43.3	-	-	CRCB
Chromosome	pgaptmp_000278	1356854.N007_00100	3.32e-74	222.0	COG2919@1|root,COG2919@2|Bacteria,1VKC5@1239|Firmicutes,4HR53@91061|Bacilli,278NZ@186823|Alicyclobacillaceae	91061|Bacilli	D	Septum formation initiator	divIC	-	-	ko:K13052	-	-	-	-	ko00000,ko03036	-	-	-	DivIC
Chromosome	pgaptmp_000265	1356854.N007_00165	6.89e-65	197.0	COG2088@1|root,COG2088@2|Bacteria,1V9ZG@1239|Firmicutes,4HIPT@91061|Bacilli,27A1Z@186823|Alicyclobacillaceae	91061|Bacilli	D	Could be involved in septation	spoVG	GO:0000003,GO:0008150,GO:0019954,GO:0030436,GO:0032502,GO:0043934	-	ko:K06412	-	-	-	-	ko00000	-	-	-	SpoVG
Chromosome	pgaptmp_001834	1356854.N007_02910	2.39e-60	186.0	COG0762@1|root,COG0762@2|Bacteria	2|Bacteria	D	integral membrane protein	yggT	GO:0005575,GO:0005623,GO:0005886,GO:0016020,GO:0044464,GO:0071944	-	ko:K02221	-	-	-	-	ko00000,ko02044	-	-	-	YGGT
Chromosome	pgaptmp_003235	1356854.N007_16190	4.07e-57	177.0	COG3027@1|root,COG3027@2|Bacteria	2|Bacteria	D	Activator of cell division through the inhibition of FtsZ GTPase activity, therefore promoting FtsZ assembly into bundles of protofilaments necessary for the formation of the division Z ring. It is recruited early at mid-cell but it is not essential for cell division	zapA	-	-	ko:K09888	-	-	-	-	ko00000,ko03036	-	-	-	ZapA
Chromosome	pgaptmp_002354	1356854.N007_14580	0.0	966.0	COG5019@1|root,COG5019@2|Bacteria,1UHVS@1239|Firmicutes,4ISDE@91061|Bacilli,277XA@186823|Alicyclobacillaceae	91061|Bacilli	D	ATPase. Has a role at an early stage in the morphogenesis of the spore coat	spoIVA	-	-	ko:K06398	-	-	-	-	ko00000	-	-	-	Spore_IV_A
Chromosome	pgaptmp_002354	1356854.N007_14580	0.0	966.0	COG5019@1|root,COG5019@2|Bacteria,1UHVS@1239|Firmicutes,4ISDE@91061|Bacilli,277XA@186823|Alicyclobacillaceae	91061|Bacilli	Z	ATPase. Has a role at an early stage in the morphogenesis of the spore coat	spoIVA	-	-	ko:K06398	-	-	-	-	ko00000	-	-	-	Spore_IV_A
Chromosome	pgaptmp_001772	1356854.N007_16725	0.0	2966.0	COG0067@1|root,COG0069@1|root,COG0070@1|root,COG0067@2|Bacteria,COG0069@2|Bacteria,COG0070@2|Bacteria,1TQ0B@1239|Firmicutes,4HA4G@91061|Bacilli,2785F@186823|Alicyclobacillaceae	91061|Bacilli	E	Glutamate synthase central domain	gltA2	-	1.4.1.13,1.4.1.14	ko:K00265	ko00250,ko00910,ko01100,ko01110,ko01120,ko01130,ko01230,map00250,map00910,map01100,map01110,map01120,map01130,map01230	-	R00093,R00114,R00248	RC00006,RC00010,RC02799	ko00000,ko00001,ko01000	-	-	-	GATase_2,GXGXG,Glu_syn_central,Glu_synthase
Chromosome	pgaptmp_002814	1356854.N007_17540	0.0	2296.0	COG2866@1|root,COG2866@2|Bacteria,1TSIY@1239|Firmicutes,4HAND@91061|Bacilli	91061|Bacilli	E	Zinc carboxypeptidase	-	-	-	-	-	-	-	-	-	-	-	-	Peptidase_M14
Chromosome	pgaptmp_002169	1356854.N007_15010	0.0	2178.0	COG0646@1|root,COG1410@1|root,COG0646@2|Bacteria,COG1410@2|Bacteria,1TPYV@1239|Firmicutes,4HBER@91061|Bacilli,2782J@186823|Alicyclobacillaceae	91061|Bacilli	E	B12 binding domain	metH	-	2.1.1.13	ko:K00548	ko00270,ko00450,ko00670,ko01100,ko01110,ko01230,map00270,map00450,map00670,map01100,map01110,map01230	M00017	R00946,R09365	RC00035,RC00113,RC01241	ko00000,ko00001,ko00002,ko01000	-	-	-	B12-binding,B12-binding_2,Met_synt_B12,Pterin_bind,S-methyl_trans
Chromosome	pgaptmp_000818	1356854.N007_17685	0.0	1467.0	COG1305@1|root,COG1305@2|Bacteria,1TP8K@1239|Firmicutes,4HB2E@91061|Bacilli,27897@186823|Alicyclobacillaceae	91061|Bacilli	E	Transglutaminase/protease-like homologues	yebA	-	-	-	-	-	-	-	-	-	-	-	DUF4129,Transglut_core
Chromosome	pgaptmp_003989	1356854.N007_19120	0.0	1332.0	COG0531@1|root,COG0531@2|Bacteria,1TQE1@1239|Firmicutes,4HAZH@91061|Bacilli,27818@186823|Alicyclobacillaceae	91061|Bacilli	E	Amino acid permease	ydaO1	-	-	-	-	-	-	-	-	-	-	-	AA_permease_2
Chromosome	pgaptmp_001296	1356854.N007_09150	0.0	1395.0	COG1770@1|root,COG1770@2|Bacteria,1UNK7@1239|Firmicutes,4IUGX@91061|Bacilli	91061|Bacilli	E	Prolyl oligopeptidase, N-terminal beta-propeller domain	-	-	-	-	-	-	-	-	-	-	-	-	Peptidase_S9,Peptidase_S9_N
Chromosome	pgaptmp_002170	1356854.N007_15005	0.0	1253.0	COG0646@1|root,COG0685@1|root,COG0646@2|Bacteria,COG0685@2|Bacteria,1TPYV@1239|Firmicutes,4HAB5@91061|Bacilli,278E0@186823|Alicyclobacillaceae	91061|Bacilli	E	Methylenetetrahydrofolate reductase	yitJ	-	1.5.1.20,2.1.1.10,2.1.1.5	ko:K00297,ko:K00544,ko:K00547	ko00260,ko00270,ko00670,ko00720,ko01100,ko01110,ko01120,ko01200,ko01523,map00260,map00270,map00670,map00720,map01100,map01110,map01120,map01200,map01523	M00377	R00650,R01224,R02821,R07168	RC00003,RC00035,RC00081,RC00496	ko00000,ko00001,ko00002,ko01000	-	-	-	MTHFR,S-methyl_trans
Chromosome	pgaptmp_002660	1356854.N007_18815	0.0	1243.0	COG3962@1|root,COG3962@2|Bacteria,1UI18@1239|Firmicutes,4HCPP@91061|Bacilli	91061|Bacilli	E	Involved in the cleavage of the C1-C2 bond of 3D- (3,5 4)-trihydroxycyclohexane-1,2-dione (THcHDO) to yield 5-deoxy- glucuronate (5DG)	iolD	GO:0006629,GO:0006644,GO:0006793,GO:0006796,GO:0008150,GO:0008152,GO:0009056,GO:0009395,GO:0009987,GO:0016042,GO:0019637,GO:0044237,GO:0044238,GO:0044242,GO:0044248,GO:0044255,GO:0046434,GO:0071704,GO:1901575	3.7.1.22	ko:K03336	ko00562,ko01100,ko01120,map00562,map01100,map01120	-	R08603	RC02331	ko00000,ko00001,ko01000	-	-	iYO844.BSU39730	TPP_enzyme_C,TPP_enzyme_M,TPP_enzyme_N
Chromosome	pgaptmp_001072	1356854.N007_09245	0.0	1214.0	COG1164@1|root,COG1164@2|Bacteria,1TP4P@1239|Firmicutes,4HA7X@91061|Bacilli,2788R@186823|Alicyclobacillaceae	91061|Bacilli	E	Oligopeptidase F	pepF	-	-	ko:K08602	-	-	-	-	ko00000,ko01000,ko01002	-	-	-	Peptidase_M3,Peptidase_M3_N
Chromosome	pgaptmp_000228	1356854.N007_00345	0.0	1258.0	COG0367@1|root,COG0367@2|Bacteria,1TRPB@1239|Firmicutes,4HA44@91061|Bacilli,2783R@186823|Alicyclobacillaceae	91061|Bacilli	E	Asparagine synthase	asnO	-	6.3.5.4	ko:K01953	ko00250,ko01100,ko01110,map00250,map01100,map01110	-	R00578	RC00010	ko00000,ko00001,ko01000,ko01002	-	-	-	Asn_synthase,GATase_7
Chromosome	pgaptmp_003739	1356854.N007_04565	0.0	1210.0	COG1164@1|root,COG1164@2|Bacteria,1TR7D@1239|Firmicutes,4HA0P@91061|Bacilli,27AP6@186823|Alicyclobacillaceae	91061|Bacilli	E	Oligopeptidase F	pepF1_3	-	-	-	-	-	-	-	-	-	-	-	Peptidase_M3,Peptidase_M3_N
Chromosome	pgaptmp_001344	1356854.N007_12270	0.0	1200.0	COG1164@1|root,COG1164@2|Bacteria,1TQ5W@1239|Firmicutes,4HAN9@91061|Bacilli	91061|Bacilli	E	oligoendopeptidase	pepF2	-	-	-	-	-	-	-	-	-	-	-	Peptidase_M3,Peptidase_M3_N
Chromosome	pgaptmp_003964	1356854.N007_14720	0.0	1006.0	COG0747@1|root,COG0747@2|Bacteria,1TPPC@1239|Firmicutes	1239|Firmicutes	E	Extracellular solute-binding protein, family 5	-	-	-	ko:K02035	ko02024,map02024	M00239	-	-	ko00000,ko00001,ko00002,ko02000	3.A.1.5	-	-	SBP_bac_5
Chromosome	pgaptmp_002158	1356854.N007_14415	0.0	1147.0	COG4166@1|root,COG4166@2|Bacteria,1TNYQ@1239|Firmicutes	1239|Firmicutes	E	ABC transporter, substratebinding protein	-	-	-	ko:K02035,ko:K15580	ko01501,ko02010,ko02024,map01501,map02010,map02024	M00239,M00439	-	-	ko00000,ko00001,ko00002,ko02000	3.A.1.5,3.A.1.5.1,3.A.1.5.18,3.A.1.5.19,3.A.1.5.25	-	-	SBP_bac_5
Chromosome	pgaptmp_003872	1356854.N007_12995	0.0	1159.0	COG4166@1|root,COG4166@2|Bacteria,1TNYQ@1239|Firmicutes	1239|Firmicutes	E	ABC transporter, substratebinding protein	-	-	-	ko:K02035,ko:K15580	ko01501,ko02010,ko02024,map01501,map02010,map02024	M00239,M00439	-	-	ko00000,ko00001,ko00002,ko02000	3.A.1.5,3.A.1.5.1,3.A.1.5.18,3.A.1.5.19,3.A.1.5.25	-	-	SBP_bac_5
Chromosome	pgaptmp_001662	1356854.N007_00440	0.0	1169.0	COG4166@1|root,COG4166@2|Bacteria,1TNYQ@1239|Firmicutes	1239|Firmicutes	E	ABC transporter, substratebinding protein	-	-	-	ko:K02035,ko:K15580	ko01501,ko02010,ko02024,map01501,map02010,map02024	M00239,M00439	-	-	ko00000,ko00001,ko00002,ko02000	3.A.1.5,3.A.1.5.1,3.A.1.5.18,3.A.1.5.19,3.A.1.5.25	-	-	SBP_bac_5
Chromosome	pgaptmp_001762	1356854.N007_16775	0.0	1120.0	COG4166@1|root,COG4166@2|Bacteria,1TNYQ@1239|Firmicutes	1239|Firmicutes	E	ABC transporter, substratebinding protein	-	-	-	ko:K02035,ko:K15580	ko01501,ko02010,ko02024,map01501,map02010,map02024	M00239,M00439	-	-	ko00000,ko00001,ko00002,ko02000	3.A.1.5,3.A.1.5.1,3.A.1.5.18,3.A.1.5.19,3.A.1.5.25	-	-	SBP_bac_5
Chromosome	pgaptmp_001089	1356854.N007_14910	0.0	1170.0	COG0747@1|root,COG0747@2|Bacteria,1TQ0N@1239|Firmicutes,4HARF@91061|Bacilli	91061|Bacilli	E	ABC transporter, substratebinding protein	-	-	-	ko:K02035	ko02024,map02024	M00239	-	-	ko00000,ko00001,ko00002,ko02000	3.A.1.5	-	-	SBP_bac_5
Chromosome	pgaptmp_002612	1356854.N007_19800	0.0	1160.0	COG4166@1|root,COG4166@2|Bacteria,1TNYQ@1239|Firmicutes	1239|Firmicutes	E	ABC transporter, substratebinding protein	-	-	-	ko:K02035,ko:K15580	ko01501,ko02010,ko02024,map01501,map02010,map02024	M00239,M00439	-	-	ko00000,ko00001,ko00002,ko02000	3.A.1.5,3.A.1.5.1,3.A.1.5.18,3.A.1.5.19,3.A.1.5.25	-	-	SBP_bac_5
Chromosome	pgaptmp_001237	1356854.N007_13975	0.0	1169.0	COG2866@1|root,COG2866@2|Bacteria,1UZ9X@1239|Firmicutes,4HW2F@91061|Bacilli	91061|Bacilli	E	Zn_pept	-	-	-	-	-	-	-	-	-	-	-	-	Peptidase_M14
Chromosome	pgaptmp_001245	1356854.N007_13935	0.0	1147.0	COG4166@1|root,COG4166@2|Bacteria	2|Bacteria	E	transmembrane transport	-	-	-	ko:K02035,ko:K15580	ko01501,ko02010,ko02024,map01501,map02010,map02024	M00239,M00439	-	-	ko00000,ko00001,ko00002,ko02000	3.A.1.5,3.A.1.5.1,3.A.1.5.18,3.A.1.5.19,3.A.1.5.25	-	-	SBP_bac_5
Chromosome	pgaptmp_002869	1356854.N007_15635	0.0	1141.0	COG4166@1|root,COG4166@2|Bacteria	2|Bacteria	E	transmembrane transport	-	-	-	ko:K02035,ko:K15580	ko01501,ko02010,ko02024,map01501,map02010,map02024	M00239,M00439	-	-	ko00000,ko00001,ko00002,ko02000	3.A.1.5,3.A.1.5.1,3.A.1.5.18,3.A.1.5.19,3.A.1.5.25	-	-	SBP_bac_5
Chromosome	pgaptmp_000111	1356854.N007_14785	0.0	1090.0	COG4166@1|root,COG4166@2|Bacteria	2|Bacteria	E	transmembrane transport	-	-	-	ko:K02035,ko:K15580	ko01501,ko02010,ko02024,map01501,map02010,map02024	M00239,M00439	-	-	ko00000,ko00001,ko00002,ko02000	3.A.1.5,3.A.1.5.1,3.A.1.5.18,3.A.1.5.19,3.A.1.5.25	-	-	SBP_bac_5
Chromosome	pgaptmp_001186	1356854.N007_18935	0.0	1121.0	COG0804@1|root,COG0804@2|Bacteria,1TPQP@1239|Firmicutes,4HBTS@91061|Bacilli	91061|Bacilli	E	Belongs to the metallo-dependent hydrolases superfamily. Urease alpha subunit family	ureC	-	3.5.1.5	ko:K01428	ko00220,ko00230,ko00791,ko01100,ko01120,ko05120,map00220,map00230,map00791,map01100,map01120,map05120	-	R00131	RC02798,RC02806	ko00000,ko00001,ko01000	-	-	-	Amidohydro_1,Urease_alpha
Chromosome	pgaptmp_000143	1356854.N007_02090	0.0	1102.0	COG0129@1|root,COG0129@2|Bacteria,1TP1R@1239|Firmicutes,4H9ZG@91061|Bacilli	91061|Bacilli	E	Belongs to the IlvD Edd family	-	-	-	-	-	-	-	-	-	-	-	-	ILVD_EDD
Chromosome	pgaptmp_002865	1356854.N007_15590	0.0	1118.0	COG0747@1|root,COG0747@2|Bacteria,1TPPC@1239|Firmicutes	1239|Firmicutes	E	Extracellular solute-binding protein, family 5	-	-	-	ko:K02035	ko02024,map02024	M00239	-	-	ko00000,ko00001,ko00002,ko02000	3.A.1.5	-	-	SBP_bac_5
Chromosome	pgaptmp_003411	1356854.N007_09695	0.0	1099.0	COG0129@1|root,COG0129@2|Bacteria,1TP1R@1239|Firmicutes,4H9ZG@91061|Bacilli	91061|Bacilli	E	Belongs to the IlvD Edd family	ilvD	-	4.2.1.9	ko:K01687,ko:K16786	ko00290,ko00770,ko01100,ko01110,ko01130,ko01210,ko01230,ko02010,map00290,map00770,map01100,map01110,map01130,map01210,map01230,map02010	M00019,M00570,M00582	R01209,R04441,R05070	RC00468,RC01714	ko00000,ko00001,ko00002,ko01000,ko02000	3.A.1.25,3.A.1.28,3.A.1.29,3.A.1.30,3.A.1.31,3.A.1.32,3.A.1.33,3.A.1.35	-	-	ILVD_EDD
Chromosome	pgaptmp_003971	1356854.N007_14720	0.0	1006.0	COG0747@1|root,COG0747@2|Bacteria,1TPPC@1239|Firmicutes	1239|Firmicutes	E	Extracellular solute-binding protein, family 5	-	-	-	ko:K02035	ko02024,map02024	M00239	-	-	ko00000,ko00001,ko00002,ko02000	3.A.1.5	-	-	SBP_bac_5
Chromosome	pgaptmp_003520	1356854.N007_08650	0.0	1114.0	COG2987@1|root,COG2987@2|Bacteria,1TPZ9@1239|Firmicutes,4H9NH@91061|Bacilli,2782U@186823|Alicyclobacillaceae	91061|Bacilli	E	Catalyzes the conversion of urocanate to 4-imidazolone- 5-propionate	hutU	-	4.2.1.49	ko:K01712	ko00340,ko01100,map00340,map01100	M00045	R02914	RC00804	ko00000,ko00001,ko00002,ko01000	-	-	-	Urocanase,Urocanase_C,Urocanase_N
Chromosome	pgaptmp_003979	1356854.N007_19170	0.0	1115.0	COG1164@1|root,COG1164@2|Bacteria,1TPV4@1239|Firmicutes,4HAJJ@91061|Bacilli	91061|Bacilli	E	Oligoendopeptidase F	pepF	-	-	-	-	-	-	-	-	-	-	-	Peptidase_M3
Chromosome	pgaptmp_001207	1356854.N007_14120	0.0	1055.0	COG1113@1|root,COG1113@2|Bacteria,1UJGM@1239|Firmicutes	1239|Firmicutes	E	Amino acid permease	-	-	-	-	-	-	-	-	-	-	-	-	AA_permease_2
Chromosome	pgaptmp_001565	1356854.N007_10250	0.0	1062.0	COG0531@1|root,COG0531@2|Bacteria,1TPJH@1239|Firmicutes,4HEQN@91061|Bacilli	91061|Bacilli	E	Amino acid permease	-	-	-	-	-	-	-	-	-	-	-	-	AA_permease_2
Chromosome	pgaptmp_001339	1356854.N007_02705	0.0	1106.0	COG0436@1|root,COG0436@2|Bacteria,1TQP8@1239|Firmicutes,4HECY@91061|Bacilli,278W9@186823|Alicyclobacillaceae	91061|Bacilli	E	Aminotransferase class I and II	-	-	4.1.1.12	ko:K09758	ko00250,ko00270,ko01100,ko01230,map00250,map00270,map01100,map01230	-	R00397,R00863	RC00282,RC00399,RC00400	ko00000,ko00001,ko01000	-	-	-	Aminotran_1_2
Chromosome	pgaptmp_002179	1356854.N007_21270	0.0	1044.0	COG0531@1|root,COG0531@2|Bacteria,1TPJH@1239|Firmicutes	1239|Firmicutes	E	amino acid	ybeC	GO:0003333,GO:0003674,GO:0005215,GO:0005342,GO:0005575,GO:0005623,GO:0005886,GO:0005887,GO:0006810,GO:0006811,GO:0006820,GO:0006865,GO:0008150,GO:0008509,GO:0008514,GO:0015075,GO:0015171,GO:0015179,GO:0015291,GO:0015297,GO:0015318,GO:0015711,GO:0015807,GO:0015849,GO:0016020,GO:0016021,GO:0022804,GO:0022857,GO:0031224,GO:0031226,GO:0034220,GO:0044425,GO:0044459,GO:0044464,GO:0046942,GO:0046943,GO:…	-	-	-	-	-	-	-	-	-	-	AA_permease_2
Chromosome	pgaptmp_000209	1356854.N007_18005	0.0	1082.0	COG0405@1|root,COG0405@2|Bacteria,1TR9U@1239|Firmicutes,4HB23@91061|Bacilli,277X1@186823|Alicyclobacillaceae	91061|Bacilli	E	Gamma-glutamyltranspeptidase	ggt	-	2.3.2.2,3.4.19.13	ko:K00681	ko00430,ko00460,ko00480,ko01100,map00430,map00460,map00480,map01100	-	R00494,R01262,R01687,R03867,R03916,R03970,R03971,R04935	RC00064,RC00090,RC00096	ko00000,ko00001,ko01000,ko01002	-	-	-	G_glu_transpept
Chromosome	pgaptmp_001638	1356854.N007_00560	0.0	1050.0	COG0591@1|root,COG0591@2|Bacteria,1TPVE@1239|Firmicutes,4HDB0@91061|Bacilli	91061|Bacilli	E	Belongs to the sodium solute symporter (SSF) (TC 2.A.21) family	-	-	-	-	-	-	-	-	-	-	-	-	SSF
Chromosome	pgaptmp_001337	1356854.N007_02725	0.0	1042.0	COG0119@1|root,COG0119@2|Bacteria,1TRIK@1239|Firmicutes,4HA3U@91061|Bacilli	91061|Bacilli	E	Belongs to the alpha-IPM synthase homocitrate synthase family	leuA3	-	2.3.3.13	ko:K01649	ko00290,ko00620,ko01100,ko01110,ko01210,ko01230,map00290,map00620,map01100,map01110,map01210,map01230	M00432	R01213	RC00004,RC00470,RC02754	br01601,ko00000,ko00001,ko00002,ko01000	-	-	-	HMGL-like,LeuA_dimer
Chromosome	pgaptmp_001777	1356854.N007_16700	0.0	1010.0	COG0111@1|root,COG0111@2|Bacteria,1V410@1239|Firmicutes,4H9PH@91061|Bacilli,2784J@186823|Alicyclobacillaceae	91061|Bacilli	E	D-isomer specific 2-hydroxyacid dehydrogenase	serA	-	1.1.1.399,1.1.1.95	ko:K00058	ko00260,ko00680,ko01100,ko01120,ko01130,ko01200,ko01230,map00260,map00680,map01100,map01120,map01130,map01200,map01230	M00020	R01513	RC00031	ko00000,ko00001,ko00002,ko01000,ko04147	-	-	iYO844.BSU23070	2-Hacid_dh,2-Hacid_dh_C,ACT
Chromosome	pgaptmp_003613	1356854.N007_05835	0.0	1009.0	COG0531@1|root,COG0531@2|Bacteria,1TPJH@1239|Firmicutes	1239|Firmicutes	E	amino acid	-	-	-	-	-	-	-	-	-	-	-	-	AA_permease_2
Chromosome	pgaptmp_001352	1356854.N007_12310	0.0	1024.0	COG0531@1|root,COG0531@2|Bacteria,1TQ48@1239|Firmicutes,4HBGT@91061|Bacilli	91061|Bacilli	E	amino acid	frlA	-	-	ko:K19540	-	-	-	-	ko00000,ko02000	2.A.3.8.17	-	-	AA_permease_2
Chromosome	pgaptmp_003468	1356854.N007_09985	0.0	1031.0	COG0747@1|root,COG0747@2|Bacteria,1TQ6S@1239|Firmicutes,4HA2H@91061|Bacilli	91061|Bacilli	E	ABC transporter substrate-binding protein	-	-	-	ko:K02035	ko02024,map02024	M00239	-	-	ko00000,ko00001,ko00002,ko02000	3.A.1.5	-	-	SBP_bac_5
Chromosome	pgaptmp_000851	1356854.N007_16415	0.0	1007.0	COG0119@1|root,COG0119@2|Bacteria,1TT0F@1239|Firmicutes,4HEGJ@91061|Bacilli	91061|Bacilli	E	Catalyzes the condensation of the acetyl group of acetyl-CoA with 3-methyl-2-oxobutanoate (2-oxoisovalerate) to form 3-carboxy-3-hydroxy-4-methylpentanoate (2-isopropylmalate)	-	-	2.3.3.13	ko:K01649	ko00290,ko00620,ko01100,ko01110,ko01210,ko01230,map00290,map00620,map01100,map01110,map01210,map01230	M00432	R01213	RC00004,RC00470,RC02754	br01601,ko00000,ko00001,ko00002,ko01000	-	-	-	HMGL-like,LeuA_dimer
Chromosome	pgaptmp_003407	1356854.N007_09675	0.0	1001.0	COG0119@1|root,COG0119@2|Bacteria,1TP4Y@1239|Firmicutes,4HA6E@91061|Bacilli	91061|Bacilli	E	Catalyzes the condensation of the acetyl group of acetyl-CoA with 3-methyl-2-oxobutanoate (2-oxoisovalerate) to form 3-carboxy-3-hydroxy-4-methylpentanoate (2-isopropylmalate)	leuA	-	2.3.3.13	ko:K01649	ko00290,ko00620,ko01100,ko01110,ko01210,ko01230,map00290,map00620,map01100,map01110,map01210,map01230	M00432	R01213	RC00004,RC00470,RC02754	br01601,ko00000,ko00001,ko00002,ko01000	-	-	iSB619.SA_RS10690,iYO844.BSU28280	HMGL-like,LeuA_dimer
Chromosome	pgaptmp_000162	1356854.N007_02190	0.0	978.0	COG2986@1|root,COG2986@2|Bacteria,1TPCW@1239|Firmicutes,4H9YS@91061|Bacilli	91061|Bacilli	E	Histidine ammonia-lyase	hutH	-	4.3.1.3	ko:K01745	ko00340,ko01100,map00340,map01100	M00045	R01168	RC00361	ko00000,ko00001,ko00002,ko01000	-	-	-	Lyase_aromatic
Chromosome	pgaptmp_000169	1356854.N007_02225	0.0	944.0	COG0531@1|root,COG0531@2|Bacteria,1V01X@1239|Firmicutes,4HVQJ@91061|Bacilli	91061|Bacilli	E	Amino acid permease	-	-	-	-	-	-	-	-	-	-	-	-	AA_permease,AA_permease_2
Chromosome	pgaptmp_000173	1356854.N007_02245	0.0	931.0	COG0591@1|root,COG0591@2|Bacteria,1TRYH@1239|Firmicutes,4HAKJ@91061|Bacilli	91061|Bacilli	E	Belongs to the sodium solute symporter (SSF) (TC 2.A.21) family	-	-	-	ko:K03307	-	-	-	-	ko00000	2.A.21	-	-	SSF
Chromosome	pgaptmp_000785	1356854.N007_11700	0.0	949.0	COG0591@1|root,COG0591@2|Bacteria,1TRYH@1239|Firmicutes,4HAKJ@91061|Bacilli	91061|Bacilli	E	Belongs to the sodium solute symporter (SSF) (TC 2.A.21) family	-	-	-	ko:K03307	-	-	-	-	ko00000	2.A.21	-	-	SSF
Chromosome	pgaptmp_002653	1356854.N007_18855	4.36e-305	835.0	COG0112@1|root,COG0112@2|Bacteria,1TQVM@1239|Firmicutes,4HA5K@91061|Bacilli,2785X@186823|Alicyclobacillaceae	1239|Firmicutes	E	Catalyzes the reversible interconversion of serine and glycine with tetrahydrofolate (THF) serving as the one-carbon carrier. This reaction serves as the major source of one-carbon groups required for the biosynthesis of purines, thymidylate, methionine, and other important biomolecules. Also exhibits THF- independent aldolase activity toward beta-hydroxyamino acids, producing glycine and aldehyd…	glyA	-	2.1.2.1	ko:K00600	ko00260,ko00460,ko00630,ko00670,ko00680,ko01100,ko01110,ko01120,ko01130,ko01200,ko01230,ko01523,map00260,map00460,map00630,map00670,map00680,map01100,map01110,map01120,map01130,map01200,map01230,map01523	M00140,M00141,M00346,M00532	R00945,R09099	RC00022,RC00112,RC01583,RC02958	ko00000,ko00001,ko00002,ko01000	-	-	-	SHMT
Chromosome	pgaptmp_003858	1356854.N007_01030	0.0	910.0	COG0531@1|root,COG0531@2|Bacteria	2|Bacteria	E	amino acid	steT	-	-	ko:K03294	-	-	-	-	ko00000	2.A.3.2	-	-	AA_permease,AA_permease_2
Chromosome	pgaptmp_000459	1356854.N007_19600	0.0	951.0	COG1982@1|root,COG1982@2|Bacteria,1TNZ9@1239|Firmicutes,4HBGC@91061|Bacilli	91061|Bacilli	E	decarboxylase	speA	GO:0003674,GO:0003824,GO:0006082,GO:0006520,GO:0006807,GO:0008150,GO:0008152,GO:0008923,GO:0009987,GO:0016829,GO:0016830,GO:0016831,GO:0019752,GO:0043436,GO:0044237,GO:0044238,GO:0044281,GO:0071704,GO:1901564	4.1.1.17,4.1.1.18,4.1.1.19	ko:K01581,ko:K01582,ko:K01585	ko00310,ko00330,ko00480,ko00960,ko01100,ko01110,ko01130,map00310,map00330,map00480,map00960,map01100,map01110,map01130	M00133,M00134	R00462,R00566,R00670	RC00299	ko00000,ko00001,ko00002,ko01000	-	-	-	OKR_DC_1,OKR_DC_1_C
Chromosome	pgaptmp_001646	1356854.N007_00520	0.0	946.0	COG1982@1|root,COG1982@2|Bacteria,1TNZ9@1239|Firmicutes,4HBGC@91061|Bacilli,279HW@186823|Alicyclobacillaceae	91061|Bacilli	E	Orn/Lys/Arg decarboxylase, C-terminal domain	speA	GO:0003674,GO:0003824,GO:0006082,GO:0006520,GO:0006807,GO:0008150,GO:0008152,GO:0008923,GO:0009987,GO:0016829,GO:0016830,GO:0016831,GO:0019752,GO:0043436,GO:0044237,GO:0044238,GO:0044281,GO:0071704,GO:1901564	4.1.1.17,4.1.1.18,4.1.1.19	ko:K01581,ko:K01582,ko:K01585	ko00310,ko00330,ko00480,ko00960,ko01100,ko01110,ko01130,map00310,map00330,map00480,map00960,map01100,map01110,map01130	M00133,M00134	R00462,R00566,R00670	RC00299	ko00000,ko00001,ko00002,ko01000	-	-	-	OKR_DC_1,OKR_DC_1_C
Chromosome	pgaptmp_002585	1356854.N007_04365	0.0	911.0	COG0833@1|root,COG0833@2|Bacteria,1UHNR@1239|Firmicutes,4HUT7@91061|Bacilli,2796N@186823|Alicyclobacillaceae	91061|Bacilli	E	Amino acid permease	rocE	GO:0005575,GO:0005623,GO:0005886,GO:0006082,GO:0006520,GO:0006525,GO:0006807,GO:0008150,GO:0008152,GO:0009064,GO:0009987,GO:0016020,GO:0019752,GO:0043436,GO:0044237,GO:0044238,GO:0044281,GO:0044464,GO:0071704,GO:0071944,GO:1901564,GO:1901605	-	ko:K02205,ko:K03293,ko:K16235,ko:K16236	-	-	-	-	ko00000,ko02000	2.A.3.1,2.A.3.1.10	-	iYO844.BSU39390	AA_permease
Chromosome	pgaptmp_000676	1356854.N007_15785	0.0	895.0	COG0591@1|root,COG0591@2|Bacteria,1TRYH@1239|Firmicutes,4HE2W@91061|Bacilli	91061|Bacilli	E	Belongs to the sodium solute symporter (SSF) (TC 2.A.21) family	-	-	-	ko:K03307	-	-	-	-	ko00000	2.A.21	-	-	SSF
Chromosome	pgaptmp_003405	1356854.N007_09665	0.0	958.0	COG0065@1|root,COG0065@2|Bacteria,1TPE5@1239|Firmicutes,4HAWA@91061|Bacilli	91061|Bacilli	E	Catalyzes the isomerization between 2-isopropylmalate and 3-isopropylmalate, via the formation of 2-isopropylmaleate	leuC	-	4.2.1.33,4.2.1.35	ko:K01703	ko00290,ko00660,ko00966,ko01100,ko01110,ko01210,ko01230,map00290,map00660,map00966,map01100,map01110,map01210,map01230	M00432,M00535	R03896,R03898,R03968,R04001,R08620,R08624,R08628,R08634,R08641,R08645,R10170	RC00497,RC00976,RC00977,RC01041,RC01046,RC03072	br01601,ko00000,ko00001,ko00002,ko01000	-	-	iSB619.SA_RS10700	Aconitase
Chromosome	pgaptmp_002468	1356854.N007_03775	0.0	949.0	COG1003@1|root,COG1003@2|Bacteria,1TPK9@1239|Firmicutes,4HB80@91061|Bacilli,27881@186823|Alicyclobacillaceae	91061|Bacilli	E	The glycine cleavage system catalyzes the degradation of glycine. The P protein binds the alpha-amino group of glycine through its pyridoxal phosphate cofactor	gcvPB	-	1.4.4.2	ko:K00283	ko00260,ko00630,ko01100,ko01110,ko01130,ko01200,map00260,map00630,map01100,map01110,map01130,map01200	-	R01221,R03425	RC00022,RC00929,RC02834,RC02880	ko00000,ko00001,ko01000	-	-	-	Aminotran_5,GDC-P
Chromosome	pgaptmp_000243	1356854.N007_00275	0.0	941.0	COG1982@1|root,COG1982@2|Bacteria,1TNZ9@1239|Firmicutes,4HBGC@91061|Bacilli,277XI@186823|Alicyclobacillaceae	91061|Bacilli	E	Orn/Lys/Arg decarboxylase, C-terminal domain	-	-	-	-	-	-	-	-	-	-	-	-	OKR_DC_1,OKR_DC_1_C
Chromosome	pgaptmp_001680	1356854.N007_17845	0.0	931.0	COG0069@1|root,COG0069@2|Bacteria,1TPVM@1239|Firmicutes,4ITD6@91061|Bacilli	91061|Bacilli	E	Belongs to the glutamate synthase family	-	-	-	-	-	-	-	-	-	-	-	-	Glu_synthase
Chromosome	pgaptmp_002420	1356854.N007_03525	8.88e-317	865.0	COG1113@1|root,COG1113@2|Bacteria,1TP97@1239|Firmicutes,4H9QX@91061|Bacilli,2792A@186823|Alicyclobacillaceae	91061|Bacilli	E	Amino acid permease	-	-	-	-	-	-	-	-	-	-	-	-	AA_permease
Chromosome	pgaptmp_003108	1356854.N007_17280	0.0	896.0	COG0833@1|root,COG0833@2|Bacteria,1UHNR@1239|Firmicutes,4HUT7@91061|Bacilli	91061|Bacilli	E	amino acid	-	-	-	ko:K11733	-	-	-	-	ko00000,ko02000	2.A.3.1.2	-	-	AA_permease
Chromosome	pgaptmp_003975	1356854.N007_19190	0.0	888.0	COG0833@1|root,COG0833@2|Bacteria,1UHNR@1239|Firmicutes,4HUT7@91061|Bacilli,2796N@186823|Alicyclobacillaceae	91061|Bacilli	E	Amino acid permease	-	-	-	ko:K11733	-	-	-	-	ko00000,ko02000	2.A.3.1.2	-	-	AA_permease
Chromosome	pgaptmp_001155	1356854.N007_08085	0.0	956.0	COG0161@1|root,COG0161@2|Bacteria,1TP9N@1239|Firmicutes,4HAA5@91061|Bacilli,278TU@186823|Alicyclobacillaceae	91061|Bacilli	E	Belongs to the class-III pyridoxal-phosphate-dependent aminotransferase family	yhxA	-	-	-	-	-	-	-	-	-	-	-	Aminotran_3
Chromosome	pgaptmp_003775	1356854.N007_01870	0.0	903.0	COG0531@1|root,COG0531@2|Bacteria,1TQ48@1239|Firmicutes,4HBGT@91061|Bacilli	91061|Bacilli	E	amino acid	frlA	-	-	ko:K19540	-	-	-	-	ko00000,ko02000	2.A.3.8.17	-	-	AA_permease_2
Chromosome	pgaptmp_003980	1356854.N007_19165	0.0	891.0	COG1113@1|root,COG1113@2|Bacteria,1TP97@1239|Firmicutes,4H9QX@91061|Bacilli,278TW@186823|Alicyclobacillaceae	91061|Bacilli	E	Amino acid permease	-	-	-	ko:K03293	-	-	-	-	ko00000	2.A.3.1	-	-	AA_permease
Chromosome	pgaptmp_003550	1356854.N007_07495	0.0	870.0	COG0531@1|root,COG0531@2|Bacteria,1VR7F@1239|Firmicutes,4HWC3@91061|Bacilli	91061|Bacilli	E	Amino acid permease	-	-	-	-	-	-	-	-	-	-	-	-	AA_permease_2
Chromosome	pgaptmp_002372	1356854.N007_14490	0.0	929.0	COG0624@1|root,COG0624@2|Bacteria,1TPEG@1239|Firmicutes,4HC14@91061|Bacilli,279FU@186823|Alicyclobacillaceae	91061|Bacilli	E	Peptidase dimerisation domain	pepV	-	3.5.1.18	ko:K01439	ko00300,ko01100,ko01120,ko01230,map00300,map01100,map01120,map01230	M00016	R02734	RC00064,RC00090	ko00000,ko00001,ko00002,ko01000	-	-	-	M20_dimer,Peptidase_M20
Chromosome	pgaptmp_003925	1356854.N007_13280	0.0	931.0	COG0174@1|root,COG0174@2|Bacteria,1TNZA@1239|Firmicutes,4HE6V@91061|Bacilli	91061|Bacilli	E	glutamine synthetase	glnA1	-	6.3.1.2	ko:K01915	ko00220,ko00250,ko00630,ko00910,ko01100,ko01120,ko01230,ko02020,ko04217,ko04724,ko04727,map00220,map00250,map00630,map00910,map01100,map01120,map01230,map02020,map04217,map04724,map04727	-	R00253	RC00010,RC02798	ko00000,ko00001,ko01000,ko04147	-	-	-	Gln-synt_C,Gln-synt_N
Chromosome	pgaptmp_001775	1356854.N007_16710	0.0	892.0	COG0165@1|root,COG0165@2|Bacteria,1TNZ6@1239|Firmicutes,4HB24@91061|Bacilli,2781Q@186823|Alicyclobacillaceae	91061|Bacilli	E	Argininosuccinate lyase C-terminal	argH	GO:0003674,GO:0003824,GO:0004056,GO:0005575,GO:0005622,GO:0005623,GO:0005737,GO:0006082,GO:0006520,GO:0006525,GO:0006526,GO:0006591,GO:0006807,GO:0008150,GO:0008152,GO:0008652,GO:0009058,GO:0009064,GO:0009084,GO:0009987,GO:0016053,GO:0016829,GO:0016840,GO:0016842,GO:0019752,GO:0042450,GO:0043436,GO:0044237,GO:0044238,GO:0044249,GO:0044281,GO:0044283,GO:0044424,GO:0044464,GO:0046394,GO:0071704,GO:…	4.3.2.1	ko:K01755	ko00220,ko00250,ko01100,ko01110,ko01130,ko01230,map00220,map00250,map01100,map01110,map01130,map01230	M00029,M00844,M00845	R01086	RC00445,RC00447	ko00000,ko00001,ko00002,ko01000,ko04147	-	-	-	ASL_C2,Lyase_1
Chromosome	pgaptmp_003656	1356854.N007_06065	0.0	936.0	COG0624@1|root,COG0624@2|Bacteria,1TP2D@1239|Firmicutes,4HB9G@91061|Bacilli	91061|Bacilli	E	COG0624, acetylornithine deacetylase succinyl-diaminopimelate desuccinylase and related deacylases	dapE	-	-	-	-	-	-	-	-	-	-	-	M20_dimer,Peptidase_M20
Chromosome	pgaptmp_000185	1356854.N007_20915	0.0	931.0	COG0624@1|root,COG0624@2|Bacteria,1TP2D@1239|Firmicutes,4HB9G@91061|Bacilli	91061|Bacilli	E	COG0624, acetylornithine deacetylase succinyl-diaminopimelate desuccinylase and related deacylases	-	-	-	-	-	-	-	-	-	-	-	-	M20_dimer,Peptidase_M20
Chromosome	pgaptmp_001168	1356854.N007_08015	0.0	893.0	COG0493@1|root,COG0493@2|Bacteria,1TQ1A@1239|Firmicutes,4HAD5@91061|Bacilli	91061|Bacilli	E	glutamate synthase	gltD	-	1.3.1.1	ko:K17722	ko00240,ko00410,ko00770,ko01100,map00240,map00410,map00770,map01100	M00046	R00977,R01414,R11026	RC00072,RC00123	ko00000,ko00001,ko00002,ko01000	-	-	-	Fer4_20,Pyr_redox_2,Pyr_redox_3
Chromosome	pgaptmp_001687	1356854.N007_20790	0.0	874.0	COG0531@1|root,COG0531@2|Bacteria,1TQ48@1239|Firmicutes,4HBGT@91061|Bacilli	91061|Bacilli	E	amino acid	-	-	-	ko:K03758	-	-	-	-	ko00000,ko02000	2.A.3.2	-	-	AA_permease_2
Chromosome	pgaptmp_003539	1356854.N007_07440	0.0	880.0	COG0531@1|root,COG0531@2|Bacteria,1TPVA@1239|Firmicutes,4HAWC@91061|Bacilli	91061|Bacilli	E	amino acid	-	-	-	ko:K03294	-	-	-	-	ko00000	2.A.3.2	-	-	AA_permease,AA_permease_2
Chromosome	pgaptmp_000959	1356854.N007_01470	0.0	899.0	COG0128@1|root,COG0128@2|Bacteria,1TPIH@1239|Firmicutes,4HBHZ@91061|Bacilli	91061|Bacilli	E	Catalyzes the transfer of the enolpyruvyl moiety of phosphoenolpyruvate (PEP) to the 5-hydroxyl of shikimate-3- phosphate (S3P) to produce enolpyruvyl shikimate-3-phosphate and inorganic phosphate	aroA	-	2.5.1.19	ko:K00800	ko00400,ko01100,ko01110,ko01130,ko01230,map00400,map01100,map01110,map01130,map01230	M00022	R03460	RC00350	ko00000,ko00001,ko00002,ko01000	-	-	-	EPSP_synthase
Chromosome	pgaptmp_000178	1356854.N007_20880	0.0	914.0	COG0174@1|root,COG0174@2|Bacteria,1TNZA@1239|Firmicutes,4HACE@91061|Bacilli,27862@186823|Alicyclobacillaceae	91061|Bacilli	E	glutamine synthetase	-	-	6.3.1.2	ko:K01915	ko00220,ko00250,ko00630,ko00910,ko01100,ko01120,ko01230,ko02020,ko04217,ko04724,ko04727,map00220,map00250,map00630,map00910,map01100,map01120,map01230,map02020,map04217,map04724,map04727	-	R00253	RC00010,RC02798	ko00000,ko00001,ko01000,ko04147	-	-	-	Gln-synt_C,Gln-synt_N
Chromosome	pgaptmp_002142	1356854.N007_21010	0.0	912.0	COG0174@1|root,COG0174@2|Bacteria,1TNZA@1239|Firmicutes,4HACE@91061|Bacilli,27862@186823|Alicyclobacillaceae	91061|Bacilli	E	glutamine synthetase	-	-	6.3.1.2	ko:K01915	ko00220,ko00250,ko00630,ko00910,ko01100,ko01120,ko01230,ko02020,ko04217,ko04724,ko04727,map00220,map00250,map00630,map00910,map01100,map01120,map01230,map02020,map04217,map04724,map04727	-	R00253	RC00010,RC02798	ko00000,ko00001,ko01000,ko04147	-	-	-	Gln-synt_C,Gln-synt_N
Chromosome	pgaptmp_003540	1356854.N007_07445	0.0	866.0	COG0160@1|root,COG0160@2|Bacteria,1VS6F@1239|Firmicutes,4H9M7@91061|Bacilli	91061|Bacilli	E	Belongs to the class-III pyridoxal-phosphate-dependent aminotransferase family	-	-	2.6.1.19,2.6.1.22	ko:K07250	ko00250,ko00280,ko00410,ko00640,ko00650,ko01100,ko01120,map00250,map00280,map00410,map00640,map00650,map01100,map01120	M00027	R00908,R01648,R04188	RC00006,RC00062,RC00160	ko00000,ko00001,ko00002,ko01000,ko01007	-	-	-	Aminotran_3
Chromosome	pgaptmp_002469	1356854.N007_03780	6.97e-309	843.0	COG0403@1|root,COG0403@2|Bacteria,1TQGG@1239|Firmicutes,4HA7P@91061|Bacilli,2782W@186823|Alicyclobacillaceae	91061|Bacilli	E	The glycine cleavage system catalyzes the degradation of glycine. The P protein binds the alpha-amino group of glycine through its pyridoxal phosphate cofactor	gcvPA	-	1.4.4.2	ko:K00282	ko00260,ko00630,ko01100,ko01110,ko01130,ko01200,map00260,map00630,map01100,map01110,map01130,map01200	-	R01221,R03425	RC00022,RC00929,RC02834,RC02880	ko00000,ko00001,ko01000	-	-	-	GDC-P
Chromosome	pgaptmp_001442	1356854.N007_12775	5.57e-306	835.0	COG0141@1|root,COG0141@2|Bacteria,1TPAW@1239|Firmicutes,4H9XK@91061|Bacilli,2781Y@186823|Alicyclobacillaceae	91061|Bacilli	E	Catalyzes the sequential NAD-dependent oxidations of L- histidinol to L-histidinaldehyde and then to L-histidine	hisD	GO:0000105,GO:0003674,GO:0003824,GO:0004399,GO:0005575,GO:0005622,GO:0005623,GO:0005737,GO:0005829,GO:0006082,GO:0006520,GO:0006547,GO:0006725,GO:0006807,GO:0008150,GO:0008152,GO:0008652,GO:0009058,GO:0009987,GO:0016053,GO:0016491,GO:0016614,GO:0016616,GO:0018130,GO:0019438,GO:0019752,GO:0034641,GO:0043436,GO:0044237,GO:0044238,GO:0044249,GO:0044281,GO:0044283,GO:0044424,GO:0044444,GO:0044464,GO:…	1.1.1.23	ko:K00013	ko00340,ko01100,ko01110,ko01230,map00340,map01100,map01110,map01230	M00026	R01158,R01163,R03012	RC00099,RC00242,RC00463	ko00000,ko00001,ko00002,ko01000	-	-	iYO844.BSU34910	Histidinol_dh
Chromosome	pgaptmp_003475	1356854.N007_10025	2.94e-302	825.0	COG0014@1|root,COG0014@2|Bacteria,1TQ9V@1239|Firmicutes,4HB7B@91061|Bacilli,278ZT@186823|Alicyclobacillaceae	91061|Bacilli	E	Catalyzes the NADPH-dependent reduction of L-glutamate 5-phosphate into L-glutamate 5-semialdehyde and phosphate. The product spontaneously undergoes cyclization to form 1-pyrroline-5- carboxylate	proA	GO:0003674,GO:0003824,GO:0004350,GO:0008150,GO:0008152,GO:0016491,GO:0016620,GO:0016903,GO:0055114	1.2.1.41	ko:K00147	ko00330,ko00332,ko01100,ko01110,ko01130,ko01230,map00330,map00332,map01100,map01110,map01130,map01230	M00015	R03313	RC00684	ko00000,ko00001,ko00002,ko01000	-	-	iYO844.BSU13130	Aldedh
Chromosome	pgaptmp_001209	1356854.N007_14110	9.5e-306	834.0	COG0141@1|root,COG0141@2|Bacteria,1TPAW@1239|Firmicutes,4H9XK@91061|Bacilli,27973@186823|Alicyclobacillaceae	91061|Bacilli	E	Catalyzes the sequential NAD-dependent oxidations of L- histidinol to L-histidinaldehyde and then to L-histidine	hisD	-	1.1.1.23,1.1.1.308	ko:K00013,ko:K15509	ko00340,ko01100,ko01110,ko01230,map00340,map01100,map01110,map01230	M00026	R01158,R01163,R03012	RC00099,RC00242,RC00463	ko00000,ko00001,ko00002,ko01000	-	-	-	Histidinol_dh
Chromosome	pgaptmp_001067	1356854.N007_09265	0.0	869.0	COG0019@1|root,COG0019@2|Bacteria,1TPE9@1239|Firmicutes,4H9XW@91061|Bacilli,2782M@186823|Alicyclobacillaceae	91061|Bacilli	E	Specifically catalyzes the decarboxylation of meso- diaminopimelate (meso-DAP) to L-lysine	lysA	-	4.1.1.20	ko:K01586	ko00300,ko01100,ko01110,ko01120,ko01130,ko01230,map00300,map01100,map01110,map01120,map01130,map01230	M00016,M00525,M00526,M00527	R00451	RC00299	ko00000,ko00001,ko00002,ko01000	-	-	-	Orn_Arg_deC_N,Orn_DAP_Arg_deC
Chromosome	pgaptmp_003413	1356854.N007_09705	4.08e-306	835.0	COG0460@1|root,COG0460@2|Bacteria,1TQ2H@1239|Firmicutes,4HBAP@91061|Bacilli,2784X@186823|Alicyclobacillaceae	91061|Bacilli	E	Homoserine dehydrogenase	hom	-	1.1.1.3	ko:K00003	ko00260,ko00270,ko00300,ko01100,ko01110,ko01120,ko01130,ko01230,map00260,map00270,map00300,map01100,map01110,map01120,map01130,map01230	M00017,M00018	R01773,R01775	RC00087	ko00000,ko00001,ko00002,ko01000	-	-	iSB619.SA_RS06610	ACT,Homoserine_dh,NAD_binding_3
Chromosome	pgaptmp_001172	1356854.N007_07995	0.0	867.0	COG0624@1|root,COG0624@2|Bacteria,1TQ0P@1239|Firmicutes,4HAE4@91061|Bacilli	91061|Bacilli	E	COG0624 Acetylornithine deacetylase Succinyl-diaminopimelate desuccinylase and related deacylases	-	-	3.5.1.6,3.5.1.87,3.5.3.9	ko:K02083,ko:K06016	ko00230,ko00240,ko01100,ko01120,map00230,map00240,map01100,map01120	M00046	R00905,R02423,R04666	RC00064,RC00096	ko00000,ko00001,ko00002,ko01000,ko01002	-	-	-	M20_dimer,Peptidase_M20,Peptidase_M28
Chromosome	pgaptmp_000114	1356854.N007_14770	2.34e-315	858.0	COG3844@1|root,COG3844@2|Bacteria,1TQ8V@1239|Firmicutes,4HBE8@91061|Bacilli,279GB@186823|Alicyclobacillaceae	91061|Bacilli	E	Catalyzes the cleavage of L-kynurenine (L-Kyn) and L-3- hydroxykynurenine (L-3OHKyn) into anthranilic acid (AA) and 3- hydroxyanthranilic acid (3-OHAA), respectively	kynU	GO:0003674,GO:0003824,GO:0016787,GO:0016822,GO:0016823,GO:0030429	3.7.1.3	ko:K01556	ko00380,ko01100,map00380,map01100	M00038	R00987,R02668,R03936	RC00284,RC00415	ko00000,ko00001,ko00002,ko01000	-	-	-	Aminotran_5
Chromosome	pgaptmp_003484	1356854.N007_08980	6.39e-297	811.0	COG0624@1|root,COG0624@2|Bacteria,1TYR6@1239|Firmicutes,4HCVC@91061|Bacilli	91061|Bacilli	E	Peptidase family M28	-	-	-	-	-	-	-	-	-	-	-	-	M20_dimer,Peptidase_M20,Peptidase_M28
Chromosome	pgaptmp_001173	1356854.N007_07990	4.59e-289	791.0	COG0531@1|root,COG0531@2|Bacteria,1TQ4K@1239|Firmicutes,4IPPJ@91061|Bacilli	91061|Bacilli	E	Amino acid permease	-	-	-	-	-	-	-	-	-	-	-	-	AA_permease_2
Chromosome	pgaptmp_001467	1356854.N007_12900	2.18e-307	837.0	COG0065@1|root,COG0065@2|Bacteria,1TPE5@1239|Firmicutes,4HAWA@91061|Bacilli	91061|Bacilli	E	Catalyzes the isomerization between 2-isopropylmalate and 3-isopropylmalate, via the formation of 2-isopropylmaleate	-	-	-	-	-	-	-	-	-	-	-	-	Aconitase
Chromosome	pgaptmp_001774	1356854.N007_16715	1.27e-308	840.0	COG0137@1|root,COG0137@2|Bacteria,1TP3X@1239|Firmicutes,4HA1E@91061|Bacilli,27838@186823|Alicyclobacillaceae	91061|Bacilli	E	Belongs to the argininosuccinate synthase family. Type 1 subfamily	argG	GO:0000050,GO:0000053,GO:0003674,GO:0003824,GO:0004055,GO:0005575,GO:0005622,GO:0005623,GO:0005737,GO:0006082,GO:0006520,GO:0006525,GO:0006526,GO:0006575,GO:0006807,GO:0008150,GO:0008152,GO:0008652,GO:0009058,GO:0009064,GO:0009084,GO:0009987,GO:0016053,GO:0016874,GO:0016879,GO:0019627,GO:0019752,GO:0034641,GO:0043436,GO:0043603,GO:0043604,GO:0044237,GO:0044238,GO:0044249,GO:0044271,GO:0044281,GO:…	6.3.4.5	ko:K01940	ko00220,ko00250,ko01100,ko01110,ko01130,ko01230,ko05418,map00220,map00250,map01100,map01110,map01130,map01230,map05418	M00029,M00844,M00845	R01954	RC00380,RC00629	ko00000,ko00001,ko00002,ko01000,ko04147	-	-	iSB619.SA_RS04675	Arginosuc_synth
Chromosome	pgaptmp_002589	1356854.N007_04385	1.87e-308	840.0	COG0334@1|root,COG0334@2|Bacteria,1TP45@1239|Firmicutes,4HAEI@91061|Bacilli,278UA@186823|Alicyclobacillaceae	91061|Bacilli	E	Belongs to the Glu Leu Phe Val dehydrogenases family	gudB	GO:0003674,GO:0003824,GO:0004352,GO:0004353,GO:0006082,GO:0006520,GO:0006807,GO:0008150,GO:0008152,GO:0009987,GO:0016491,GO:0016638,GO:0016639,GO:0019752,GO:0043436,GO:0044237,GO:0044238,GO:0044281,GO:0055114,GO:0071704,GO:1901564	1.4.1.2	ko:K00260	ko00220,ko00250,ko00430,ko00910,ko01100,map00220,map00250,map00430,map00910,map01100	-	R00243	RC00006,RC02799	ko00000,ko00001,ko01000	-	-	-	ELFV_dehydrog,ELFV_dehydrog_N
Chromosome	pgaptmp_003517	1356854.N007_08665	4.96e-308	839.0	COG0624@1|root,COG0624@2|Bacteria,1TQ0P@1239|Firmicutes,4HB5V@91061|Bacilli,279EB@186823|Alicyclobacillaceae	91061|Bacilli	E	Peptidase family M28	-	-	3.5.1.6,3.5.1.87	ko:K06016	ko00240,ko01100,map00240,map01100	M00046	R00905,R04666	RC00096	ko00000,ko00001,ko00002,ko01000	-	-	-	M20_dimer,Peptidase_M20
Chromosome	pgaptmp_000528	1356854.N007_01685	4.73e-304	828.0	COG0006@1|root,COG0006@2|Bacteria,1TQ44@1239|Firmicutes,4HDM0@91061|Bacilli	91061|Bacilli	E	aminopeptidase	pepP	-	3.4.11.9	ko:K01262	-	-	-	-	ko00000,ko01000,ko01002	-	-	-	AMP_N,Peptidase_M24
Chromosome	pgaptmp_001776	1356854.N007_16705	2.34e-283	776.0	COG0527@1|root,COG0527@2|Bacteria,1TPQJ@1239|Firmicutes,4HAEP@91061|Bacilli,27APT@186823|Alicyclobacillaceae	91061|Bacilli	E	Belongs to the aspartokinase family	lysC	GO:0000166,GO:0003674,GO:0003824,GO:0004072,GO:0005488,GO:0005524,GO:0005575,GO:0005622,GO:0005623,GO:0005737,GO:0006082,GO:0006520,GO:0006553,GO:0006793,GO:0006796,GO:0006807,GO:0008144,GO:0008150,GO:0008152,GO:0008652,GO:0009058,GO:0009066,GO:0009067,GO:0009085,GO:0009089,GO:0009987,GO:0016053,GO:0016301,GO:0016310,GO:0016740,GO:0016772,GO:0016774,GO:0017076,GO:0019202,GO:0019752,GO:0030554,GO:…	2.7.2.4	ko:K00928	ko00260,ko00261,ko00270,ko00300,ko01100,ko01110,ko01120,ko01130,ko01210,ko01230,map00260,map00261,map00270,map00300,map01100,map01110,map01120,map01130,map01210,map01230	M00016,M00017,M00018,M00033,M00525,M00526,M00527	R00480	RC00002,RC00043	ko00000,ko00001,ko00002,ko01000	-	-	iYO844.BSU03790	AA_kinase,ACT,ACT_7
Chromosome	pgaptmp_002255	1356854.N007_08300	3.44e-301	821.0	COG4091@1|root,COG4091@2|Bacteria,1TR51@1239|Firmicutes,4HAAX@91061|Bacilli	91061|Bacilli	E	SAF	-	-	-	-	-	-	-	-	-	-	-	-	3HCDH_N,DapB_N,NAD_binding_3,SAF
Chromosome	pgaptmp_000566	1356854.N007_08805	1.35e-302	825.0	COG0112@1|root,COG0112@2|Bacteria,1TQVM@1239|Firmicutes,4HA5K@91061|Bacilli,2785X@186823|Alicyclobacillaceae	91061|Bacilli	E	Catalyzes the reversible interconversion of serine and glycine with tetrahydrofolate (THF) serving as the one-carbon carrier. This reaction serves as the major source of one-carbon groups required for the biosynthesis of purines, thymidylate, methionine, and other important biomolecules. Also exhibits THF- independent aldolase activity toward beta-hydroxyamino acids, producing glycine and aldehyd…	glyA	-	2.1.2.1	ko:K00600	ko00260,ko00460,ko00630,ko00670,ko00680,ko01100,ko01110,ko01120,ko01130,ko01200,ko01230,ko01523,map00260,map00460,map00630,map00670,map00680,map01100,map01110,map01120,map01130,map01200,map01230,map01523	M00140,M00141,M00346,M00532	R00945,R09099	RC00022,RC00112,RC01583,RC02958	ko00000,ko00001,ko00002,ko01000	-	-	-	SHMT
Chromosome	pgaptmp_001858	1356854.N007_03040	1.3e-310	845.0	COG0334@1|root,COG0334@2|Bacteria,1TP45@1239|Firmicutes,4HAEI@91061|Bacilli,278UA@186823|Alicyclobacillaceae	91061|Bacilli	E	Belongs to the Glu Leu Phe Val dehydrogenases family	-	-	1.4.1.2	ko:K00260	ko00220,ko00250,ko00430,ko00910,ko01100,map00220,map00250,map00430,map00910,map01100	-	R00243	RC00006,RC02799	ko00000,ko00001,ko01000	-	-	-	ELFV_dehydrog,ELFV_dehydrog_N
Chromosome	pgaptmp_003742	1356854.N007_04580	4.77e-293	799.0	COG1164@1|root,COG1164@2|Bacteria,1TPV4@1239|Firmicutes,4HAJJ@91061|Bacilli	91061|Bacilli	E	Oligoendopeptidase F	-	-	-	-	-	-	-	-	-	-	-	-	Peptidase_M3
Chromosome	pgaptmp_000208	1356854.N007_18010	6.53e-313	850.0	COG2309@1|root,COG2309@2|Bacteria,1TP65@1239|Firmicutes,4H9W8@91061|Bacilli	91061|Bacilli	E	COG2309 Leucyl aminopeptidase (aminopeptidase T)	-	-	-	ko:K19689	-	-	-	-	ko00000,ko01000,ko01002	-	-	-	Peptidase_M29
Chromosome	pgaptmp_001955	1356854.N007_15885	2.65e-280	769.0	COG1113@1|root,COG1113@2|Bacteria,1TP97@1239|Firmicutes,4H9QX@91061|Bacilli,2783T@186823|Alicyclobacillaceae	91061|Bacilli	E	Amino acid permease	yvbW	-	-	ko:K03293	-	-	-	-	ko00000	2.A.3.1	-	-	AA_permease
Chromosome	pgaptmp_003473	1356854.N007_10015	5.17e-273	749.0	COG2755@1|root,COG2755@2|Bacteria,1VJQS@1239|Firmicutes,4HPKI@91061|Bacilli,278PG@186823|Alicyclobacillaceae	91061|Bacilli	E	GDSL-like Lipase/Acylhydrolase	-	-	-	-	-	-	-	-	-	-	-	-	Cu_amine_oxidN1,Lipase_GDSL_2
Chromosome	pgaptmp_003734	1356854.N007_04535	3.17e-299	816.0	COG0520@1|root,COG0520@2|Bacteria,1V06I@1239|Firmicutes,4HEIY@91061|Bacilli,27AP1@186823|Alicyclobacillaceae	91061|Bacilli	E	Cys/Met metabolism PLP-dependent enzyme	-	-	-	-	-	-	-	-	-	-	-	-	Aminotran_5
Chromosome	pgaptmp_001541	1356854.N007_10380	2.82e-301	821.0	COG0520@1|root,COG0520@2|Bacteria,1TQ1W@1239|Firmicutes,4HA6Z@91061|Bacilli,27802@186823|Alicyclobacillaceae	91061|Bacilli	E	Catalyzes the removal of elemental sulfur and selenium atoms from L-cysteine, L-cystine, L-selenocysteine, and L- selenocystine to produce L-alanine	sufS	-	2.8.1.7,4.4.1.16	ko:K11717	ko00450,ko01100,map00450,map01100	-	R03599,R11528	RC00961,RC01789,RC02313	ko00000,ko00001,ko01000	-	-	-	Aminotran_5
Chromosome	pgaptmp_002543	1356854.N007_04160	2.62e-281	770.0	COG1171@1|root,COG1171@2|Bacteria,1TP22@1239|Firmicutes,4H9NK@91061|Bacilli,2783S@186823|Alicyclobacillaceae	91061|Bacilli	E	Catalyzes the anaerobic formation of alpha-ketobutyrate and ammonia from threonine in a two-step reaction. The first step involved a dehydration of threonine and a production of enamine intermediates (aminocrotonate), which tautomerizes to its imine form (iminobutyrate). Both intermediates are unstable and short- lived. The second step is the nonenzymatic hydrolysis of the enamine imine intermedi…	-	-	4.3.1.19	ko:K01754	ko00260,ko00290,ko01100,ko01110,ko01130,ko01200,ko01230,map00260,map00290,map01100,map01110,map01130,map01200,map01230	M00570	R00220,R00996	RC00418,RC02600	ko00000,ko00001,ko00002,ko01000	-	-	-	ACT,ACT_4,PALP
Chromosome	pgaptmp_001700	1356854.N007_15045	4.21e-307	835.0	COG2309@1|root,COG2309@2|Bacteria,1TP65@1239|Firmicutes,4H9W8@91061|Bacilli	91061|Bacilli	E	COG2309 Leucyl aminopeptidase (aminopeptidase T)	-	-	-	ko:K19689	-	-	-	-	ko00000,ko01000,ko01002	-	-	-	Peptidase_M29
Chromosome	pgaptmp_003764	1356854.N007_04695	1.89e-294	803.0	COG0624@1|root,COG0624@2|Bacteria,1TQ0P@1239|Firmicutes,4HAE4@91061|Bacilli	91061|Bacilli	E	COG0624 Acetylornithine deacetylase Succinyl-diaminopimelate desuccinylase and related deacylases	amaB	-	3.5.3.9	ko:K02083	ko00230,ko01120,map00230,map01120	-	R02423	RC00064	ko00000,ko00001,ko01000,ko01002	-	-	-	M20_dimer,Peptidase_M20,Peptidase_M28
Chromosome	pgaptmp_002370	1356854.N007_14500	1.46e-295	807.0	COG0334@1|root,COG0334@2|Bacteria,1TP45@1239|Firmicutes,4HAEI@91061|Bacilli,278UA@186823|Alicyclobacillaceae	91061|Bacilli	E	Belongs to the Glu Leu Phe Val dehydrogenases family	gudB	GO:0003674,GO:0003824,GO:0004352,GO:0004353,GO:0006082,GO:0006520,GO:0006807,GO:0008150,GO:0008152,GO:0009987,GO:0016491,GO:0016638,GO:0016639,GO:0019752,GO:0043436,GO:0044237,GO:0044238,GO:0044281,GO:0055114,GO:0071704,GO:1901564	1.4.1.2	ko:K00260	ko00220,ko00250,ko00430,ko00910,ko01100,map00220,map00250,map00430,map00910,map01100	-	R00243	RC00006,RC02799	ko00000,ko00001,ko01000	-	-	-	ELFV_dehydrog,ELFV_dehydrog_N
Chromosome	pgaptmp_002068	1356854.N007_06875	2.54e-286	783.0	COG0527@1|root,COG0527@2|Bacteria,1TPQJ@1239|Firmicutes,4HADX@91061|Bacilli,2796P@186823|Alicyclobacillaceae	91061|Bacilli	E	Belongs to the aspartokinase family	dapG	GO:0003674,GO:0003824,GO:0004072,GO:0005575,GO:0005622,GO:0005623,GO:0005737,GO:0006082,GO:0006520,GO:0006553,GO:0006793,GO:0006796,GO:0006807,GO:0008150,GO:0008152,GO:0008652,GO:0009058,GO:0009066,GO:0009067,GO:0009085,GO:0009089,GO:0009987,GO:0016053,GO:0016301,GO:0016310,GO:0016740,GO:0016772,GO:0016774,GO:0019202,GO:0019752,GO:0043436,GO:0043648,GO:0044237,GO:0044238,GO:0044249,GO:0044281,GO:…	2.7.2.4	ko:K00928	ko00260,ko00261,ko00270,ko00300,ko01100,ko01110,ko01120,ko01130,ko01210,ko01230,map00260,map00261,map00270,map00300,map01100,map01110,map01120,map01130,map01210,map01230	M00016,M00017,M00018,M00033,M00525,M00526,M00527	R00480	RC00002,RC00043	ko00000,ko00001,ko00002,ko01000	-	-	-	AA_kinase,ACT_7
Chromosome	pgaptmp_001219	1356854.N007_14060	9.07e-300	816.0	COG1063@1|root,COG1063@2|Bacteria,1TPIW@1239|Firmicutes,4HB2G@91061|Bacilli	91061|Bacilli	E	Dehydrogenase	yycR	-	1.2.1.46	ko:K00148	ko00625,ko00680,ko01100,ko01120,ko01200,map00625,map00680,map01100,map01120,map01200	-	R00604	RC00188	ko00000,ko00001,ko01000	-	-	-	ADH_N,ADH_zinc_N
Chromosome	pgaptmp_001437	1356854.N007_12750	3.85e-301	820.0	COG4992@1|root,COG4992@2|Bacteria,1TP9S@1239|Firmicutes,4HA2Y@91061|Bacilli,27912@186823|Alicyclobacillaceae	91061|Bacilli	E	Catalyzes the interconversion of ornithine to glutamate semialdehyde	rocD	GO:0003674,GO:0003824,GO:0004587,GO:0005488,GO:0005515,GO:0006082,GO:0006520,GO:0006525,GO:0006527,GO:0006807,GO:0008144,GO:0008150,GO:0008152,GO:0008483,GO:0009056,GO:0009063,GO:0009064,GO:0009065,GO:0009987,GO:0016054,GO:0016740,GO:0016769,GO:0019752,GO:0019842,GO:0030170,GO:0036094,GO:0042802,GO:0043167,GO:0043168,GO:0043436,GO:0044237,GO:0044238,GO:0044248,GO:0044281,GO:0044282,GO:0046395,GO:…	2.6.1.13	ko:K00819	ko00330,ko01100,ko01110,ko01130,map00330,map01100,map01110,map01130	-	R00667	RC00006,RC00062	ko00000,ko00001,ko01000,ko01007	-	-	iYO844.BSU40340	Aminotran_3
Chromosome	pgaptmp_002318	1356854.N007_16250	1.14e-297	811.0	COG0133@1|root,COG0133@2|Bacteria,1TPI3@1239|Firmicutes,4H9WC@91061|Bacilli,277ZU@186823|Alicyclobacillaceae	91061|Bacilli	E	The beta subunit is responsible for the synthesis of L- tryptophan from indole and L-serine	trpB	GO:0000162,GO:0005575,GO:0005622,GO:0005623,GO:0005737,GO:0006082,GO:0006520,GO:0006568,GO:0006576,GO:0006586,GO:0006725,GO:0006807,GO:0008150,GO:0008152,GO:0008652,GO:0009058,GO:0009072,GO:0009073,GO:0009308,GO:0009309,GO:0009987,GO:0016053,GO:0018130,GO:0019438,GO:0019752,GO:0034641,GO:0042401,GO:0042430,GO:0042435,GO:0043436,GO:0044106,GO:0044237,GO:0044238,GO:0044249,GO:0044271,GO:0044281,GO:…	4.2.1.20,5.3.1.24	ko:K01696,ko:K01817	ko00260,ko00400,ko01100,ko01110,ko01130,ko01230,map00260,map00400,map01100,map01110,map01130,map01230	M00023	R00674,R02340,R02722,R03509	RC00209,RC00210,RC00700,RC00701,RC00945,RC02868	ko00000,ko00001,ko00002,ko01000	-	-	iYO844.BSU22640	PALP
Chromosome	pgaptmp_002588	1356854.N007_04380	2.38e-296	807.0	COG4992@1|root,COG4992@2|Bacteria,1TP9S@1239|Firmicutes,4HA2Y@91061|Bacilli,27912@186823|Alicyclobacillaceae	91061|Bacilli	E	Catalyzes the interconversion of ornithine to glutamate semialdehyde	rocD	GO:0003674,GO:0003824,GO:0004587,GO:0005488,GO:0005515,GO:0006082,GO:0006520,GO:0006525,GO:0006527,GO:0006807,GO:0008144,GO:0008150,GO:0008152,GO:0008483,GO:0009056,GO:0009063,GO:0009064,GO:0009065,GO:0009987,GO:0016054,GO:0016740,GO:0016769,GO:0019752,GO:0019842,GO:0030170,GO:0036094,GO:0042802,GO:0043167,GO:0043168,GO:0043436,GO:0044237,GO:0044238,GO:0044248,GO:0044281,GO:0044282,GO:0046395,GO:…	2.6.1.13	ko:K00819	ko00330,ko01100,ko01110,ko01130,map00330,map01100,map01110,map01130	-	R00667	RC00006,RC00062	ko00000,ko00001,ko01000,ko01007	-	-	iYO844.BSU40340	Aminotran_3
Chromosome	pgaptmp_003494	1356854.N007_09030	9e-259	712.0	COG0786@1|root,COG0786@2|Bacteria,1TS2B@1239|Firmicutes,4HCID@91061|Bacilli	91061|Bacilli	E	glutamate:sodium symporter activity	-	-	-	-	-	-	-	-	-	-	-	-	-
Chromosome	pgaptmp_000536	1356854.N007_20245	5.03e-280	767.0	COG0436@1|root,COG0436@2|Bacteria,1TP0J@1239|Firmicutes,4HA13@91061|Bacilli,27876@186823|Alicyclobacillaceae	91061|Bacilli	E	DegT/DnrJ/EryC1/StrS aminotransferase family	-	-	2.6.1.1	ko:K00812	ko00220,ko00250,ko00270,ko00330,ko00350,ko00360,ko00400,ko00401,ko00950,ko00960,ko01100,ko01110,ko01130,ko01210,ko01230,map00220,map00250,map00270,map00330,map00350,map00360,map00400,map00401,map00950,map00960,map01100,map01110,map01130,map01210,map01230	-	R00355,R00694,R00734,R00896,R02433,R02619,R05052	RC00006	ko00000,ko00001,ko01000,ko01007	-	-	-	Aminotran_1_2
Chromosome	pgaptmp_002527	1356854.N007_04075	1.49e-297	810.0	COG1168@1|root,COG1168@2|Bacteria,1TP5G@1239|Firmicutes,4H9PE@91061|Bacilli,279FC@186823|Alicyclobacillaceae	91061|Bacilli	E	Aminotransferase class I and II	patB	-	4.4.1.8	ko:K14155	ko00270,ko00450,ko01100,ko01110,ko01230,map00270,map00450,map01100,map01110,map01230	-	R00782,R01286,R02408,R04941	RC00056,RC00069,RC00382,RC00488,RC00710,RC01245,RC02303	ko00000,ko00001,ko01000,ko01007	-	-	-	Aminotran_1_2
Chromosome	pgaptmp_003855	1356854.N007_01015	5.84e-298	811.0	COG0436@1|root,COG0436@2|Bacteria,1TQD6@1239|Firmicutes,4HAHQ@91061|Bacilli,2780J@186823|Alicyclobacillaceae	91061|Bacilli	E	Aminotransferase class I and II	-	-	-	-	-	-	-	-	-	-	-	-	Aminotran_1_2
Chromosome	pgaptmp_000678	1356854.N007_15775	6.42e-286	780.0	COG1473@1|root,COG1473@2|Bacteria,1TPD7@1239|Firmicutes,4H9WQ@91061|Bacilli,278YX@186823|Alicyclobacillaceae	91061|Bacilli	E	Peptidase dimerisation domain	-	-	-	ko:K01436	-	-	-	-	ko00000,ko01000,ko01002	-	-	-	M20_dimer,Peptidase_M20
Chromosome	pgaptmp_001425	1356854.N007_12690	1.65e-287	784.0	COG0626@1|root,COG0626@2|Bacteria,1TPC7@1239|Firmicutes,4HAFQ@91061|Bacilli,2793E@186823|Alicyclobacillaceae	91061|Bacilli	E	Cys/Met metabolism PLP-dependent enzyme	metB	GO:0003674,GO:0003824,GO:0003962,GO:0004123,GO:0016740,GO:0016765,GO:0016829,GO:0016846	2.5.1.48	ko:K01739	ko00270,ko00450,ko00920,ko01100,ko01110,ko01130,ko01230,map00270,map00450,map00920,map01100,map01110,map01130,map01230	M00017	R00999,R01288,R02508,R03217,R03260,R04944,R04945,R04946	RC00020,RC00056,RC00069,RC00420,RC02848,RC02866	ko00000,ko00001,ko00002,ko01000	-	-	-	Cys_Met_Meta_PP
Chromosome	pgaptmp_001770	1356854.N007_16735	1.18e-275	754.0	COG4992@1|root,COG4992@2|Bacteria,1TP9S@1239|Firmicutes,4H9VZ@91061|Bacilli,2785B@186823|Alicyclobacillaceae	91061|Bacilli	E	Aminotransferase class-III	argD	-	2.6.1.11,2.6.1.13,2.6.1.17	ko:K00819,ko:K00821	ko00220,ko00300,ko00330,ko01100,ko01110,ko01120,ko01130,ko01210,ko01230,map00220,map00300,map00330,map01100,map01110,map01120,map01130,map01210,map01230	M00016,M00028,M00845	R00667,R02283,R04475	RC00006,RC00062	ko00000,ko00001,ko00002,ko01000,ko01007	-	-	-	Aminotran_3
Chromosome	pgaptmp_002431	1356854.N007_03585	4.69e-286	781.0	COG1473@1|root,COG1473@2|Bacteria,1TPD7@1239|Firmicutes,4H9WQ@91061|Bacilli,278YX@186823|Alicyclobacillaceae	91061|Bacilli	E	Peptidase dimerisation domain	-	-	-	ko:K01436	-	-	-	-	ko00000,ko01000,ko01002	-	-	-	M20_dimer,Peptidase_M20
Chromosome	pgaptmp_000839	1356854.N007_16480	2.06e-280	766.0	COG0436@1|root,COG0436@2|Bacteria,1TQD6@1239|Firmicutes,4HAHQ@91061|Bacilli	91061|Bacilli	E	mutations do not affect methionine salvage in vivo however	-	-	2.6.1.83	ko:K10206	ko00300,ko01100,ko01110,ko01130,ko01230,map00300,map01100,map01110,map01130,map01230	M00527	R07613	RC00006,RC01847	ko00000,ko00001,ko00002,ko01000,ko01007	-	-	-	Aminotran_1_2
Chromosome	pgaptmp_000519	1356854.N007_01735	5.05e-280	765.0	COG0436@1|root,COG0436@2|Bacteria,1TP0J@1239|Firmicutes,4HA13@91061|Bacilli,278WV@186823|Alicyclobacillaceae	91061|Bacilli	E	PFAM aminotransferase class I and II	patA	-	2.6.1.57	ko:K00832,ko:K00841	ko00270,ko00300,ko00350,ko00360,ko00400,ko00401,ko00950,ko00960,ko01100,ko01110,ko01130,ko01230,map00270,map00300,map00350,map00360,map00400,map00401,map00950,map00960,map01100,map01110,map01130,map01230	M00024,M00025,M00034,M00040,M00525	R00694,R00734,R01731,R04467,R07396,R10845	RC00006,RC00036	ko00000,ko00001,ko00002,ko01000,ko01007	-	-	-	Aminotran_1_2
Chromosome	pgaptmp_003681	1356854.N007_19915	1.62e-276	756.0	COG1125@1|root,COG1125@2|Bacteria,1TPV8@1239|Firmicutes,4H9SI@91061|Bacilli,278T7@186823|Alicyclobacillaceae	91061|Bacilli	E	Domain in cystathionine beta-synthase and other proteins.	opuCA	-	-	ko:K05847	ko02010,map02010	M00209	-	-	ko00000,ko00001,ko00002,ko02000	3.A.1.12	-	iSB619.SA_RS12845,iYO844.BSU33730	ABC_tran,CBS
Chromosome	pgaptmp_000924	1356854.N007_01300	1.13e-271	744.0	COG0814@1|root,COG0814@2|Bacteria,1V3TT@1239|Firmicutes,4IRPW@91061|Bacilli,278EY@186823|Alicyclobacillaceae	91061|Bacilli	E	Spore germination protein	-	-	-	-	-	-	-	-	-	-	-	-	Spore_permease
Chromosome	pgaptmp_001636	1356854.N007_00570	2.06e-285	779.0	COG0436@1|root,COG0436@2|Bacteria,1TQD6@1239|Firmicutes,4HAHQ@91061|Bacilli,2780J@186823|Alicyclobacillaceae	91061|Bacilli	E	Aminotransferase class I and II	mtnE	-	-	ko:K08969	ko00270,ko01100,map00270,map01100	M00034	R07396	RC00006	ko00000,ko00001,ko00002,ko01000,ko01007	-	-	-	Aminotran_1_2
Chromosome	pgaptmp_001799	1356854.N007_11875	8.3e-274	749.0	COG1104@1|root,COG1104@2|Bacteria,1TP21@1239|Firmicutes,4HAEE@91061|Bacilli,2780T@186823|Alicyclobacillaceae	91061|Bacilli	E	Aminotransferase class-V	nifZ	-	2.8.1.7	ko:K04487	ko00730,ko01100,ko04122,map00730,map01100,map04122	-	R07460,R11528,R11529	RC01789,RC02313	ko00000,ko00001,ko01000,ko02048,ko03016,ko03029	-	-	-	Aminotran_5
Chromosome	pgaptmp_002324	1356854.N007_16220	7.39e-275	752.0	COG0082@1|root,COG0082@2|Bacteria,1TQ40@1239|Firmicutes,4HA0H@91061|Bacilli,2784T@186823|Alicyclobacillaceae	91061|Bacilli	E	Catalyzes the anti-1,4-elimination of the C-3 phosphate and the C-6 proR hydrogen from 5-enolpyruvylshikimate-3-phosphate (EPSP) to yield chorismate, which is the branch point compound that serves as the starting substrate for the three terminal pathways of aromatic amino acid biosynthesis. This reaction introduces a second double bond into the aromatic ring system	aroC	GO:0000166,GO:0003674,GO:0003824,GO:0004107,GO:0005488,GO:0005575,GO:0005622,GO:0005623,GO:0005737,GO:0005829,GO:0006082,GO:0006520,GO:0006725,GO:0006807,GO:0008150,GO:0008152,GO:0008652,GO:0009058,GO:0009072,GO:0009073,GO:0009423,GO:0009987,GO:0010181,GO:0016053,GO:0016829,GO:0016835,GO:0016838,GO:0019438,GO:0019752,GO:0032553,GO:0036094,GO:0043167,GO:0043168,GO:0043436,GO:0043648,GO:0043650,GO:…	4.2.3.5	ko:K01736	ko00400,ko01100,ko01110,ko01130,ko01230,map00400,map01100,map01110,map01130,map01230	M00022	R01714	RC00586	ko00000,ko00001,ko00002,ko01000	-	-	-	Chorismate_synt
Chromosome	pgaptmp_002870	1356854.N007_15640	7.65e-272	744.0	COG0665@1|root,COG0665@2|Bacteria,1TQTF@1239|Firmicutes,4HA0F@91061|Bacilli	91061|Bacilli	E	oxidoreductase	yurR	-	1.4.5.1	ko:K00285	ko00360,map00360	-	R01374,R09493	RC00006,RC00025	ko00000,ko00001,ko01000	-	-	-	DAO
Chromosome	pgaptmp_000520	1356854.N007_01725	1.75e-279	763.0	COG1473@1|root,COG1473@2|Bacteria,1TPD7@1239|Firmicutes,4H9SG@91061|Bacilli,27868@186823|Alicyclobacillaceae	91061|Bacilli	E	Catalyzes the conversion of N-acetyl-diaminopimelate to diaminopimelate and acetate	hipO	GO:0003674,GO:0003824,GO:0006082,GO:0006520,GO:0006553,GO:0006807,GO:0008150,GO:0008152,GO:0008652,GO:0009058,GO:0009066,GO:0009067,GO:0009085,GO:0009089,GO:0009987,GO:0016053,GO:0016787,GO:0016810,GO:0016811,GO:0019213,GO:0019752,GO:0019877,GO:0043436,GO:0043648,GO:0043650,GO:0044237,GO:0044238,GO:0044249,GO:0044281,GO:0044283,GO:0046394,GO:0046451,GO:0050118,GO:0071704,GO:1901564,GO:1901566,GO:…	3.5.1.47	ko:K05823	ko00300,ko01100,ko01110,ko01230,map00300,map01100,map01110,map01230	M00525	R02733	RC00064,RC00300	ko00000,ko00001,ko00002,ko01000,ko01002	-	-	-	M20_dimer,Peptidase_M20
Chromosome	pgaptmp_001376	1356854.N007_12450	3.45e-288	785.0	COG1063@1|root,COG1063@2|Bacteria,1TPIW@1239|Firmicutes,4HB2G@91061|Bacilli,279DI@186823|Alicyclobacillaceae	91061|Bacilli	E	Alcohol dehydrogenase GroES-associated	adhB	-	1.1.1.1,1.1.1.284	ko:K00121	ko00010,ko00071,ko00350,ko00625,ko00626,ko00680,ko00830,ko00980,ko00982,ko01100,ko01110,ko01120,ko01130,ko01200,ko01220,ko05204,map00010,map00071,map00350,map00625,map00626,map00680,map00830,map00980,map00982,map01100,map01110,map01120,map01130,map01200,map01220,map05204	-	R00623,R00754,R02124,R04880,R05233,R05234,R06917,R06927,R06983,R07105,R08281,R08306,R08310	RC00050,RC00087,RC00088,RC00099,RC00116,RC00649,RC01715,RC01734,RC02273	ko00000,ko00001,ko01000	-	-	-	ADH_N,ADH_N_assoc,ADH_zinc_N
Chromosome	pgaptmp_000196	1356854.N007_18075	2.9e-275	752.0	COG1305@1|root,COG1305@2|Bacteria,1UZ8N@1239|Firmicutes,4HF0I@91061|Bacilli,27ABF@186823|Alicyclobacillaceae	91061|Bacilli	E	Transglutaminase-like domain	png1	-	-	-	-	-	-	-	-	-	-	-	Colicin_V,Transglut_core
Chromosome	pgaptmp_003476	1356854.N007_10030	2.09e-266	730.0	COG0263@1|root,COG0263@2|Bacteria,1TPG6@1239|Firmicutes,4HA9B@91061|Bacilli,2789Z@186823|Alicyclobacillaceae	91061|Bacilli	E	Catalyzes the transfer of a phosphate group to glutamate to form L-glutamate 5-phosphate	proB	GO:0003674,GO:0003824,GO:0004349,GO:0005575,GO:0005622,GO:0005623,GO:0005737,GO:0005829,GO:0006082,GO:0006520,GO:0006560,GO:0006561,GO:0006793,GO:0006796,GO:0006807,GO:0008150,GO:0008152,GO:0008652,GO:0009058,GO:0009064,GO:0009084,GO:0009987,GO:0016053,GO:0016301,GO:0016310,GO:0016740,GO:0016772,GO:0016774,GO:0018130,GO:0019202,GO:0019752,GO:0043436,GO:0044237,GO:0044238,GO:0044249,GO:0044281,GO:…	2.7.2.11	ko:K00931	ko00330,ko00332,ko01100,ko01130,ko01230,map00330,map00332,map01100,map01130,map01230	M00015	R00239	RC00002,RC00043	ko00000,ko00001,ko00002,ko01000	-	-	-	AA_kinase,PUA
Chromosome	pgaptmp_003100	1356854.N007_17240	1.31e-266	730.0	COG1104@1|root,COG1104@2|Bacteria,1TP21@1239|Firmicutes,4HV7A@91061|Bacilli,27AP2@186823|Alicyclobacillaceae	91061|Bacilli	E	Aminotransferase class-V	-	-	-	-	-	-	-	-	-	-	-	-	Aminotran_5
Chromosome	pgaptmp_003609	1356854.N007_05815	4.16e-283	772.0	COG0747@1|root,COG0747@2|Bacteria,1TPPC@1239|Firmicutes	1239|Firmicutes	E	Extracellular solute-binding protein, family 5	-	-	-	ko:K02035	ko02024,map02024	M00239	-	-	ko00000,ko00001,ko00002,ko02000	3.A.1.5	-	-	SBP_bac_5
Chromosome	pgaptmp_001463	1356854.N007_12880	7.09e-274	748.0	COG0006@1|root,COG0006@2|Bacteria	2|Bacteria	E	proline dipeptidase activity	pepQ	-	3.5.3.3	ko:K08688	ko00260,ko00330,ko01100,map00260,map00330,map01100	-	R01566	RC00548,RC00549	ko00000,ko00001,ko01000	-	-	-	Creatinase_N,Peptidase_M24
Chromosome	pgaptmp_002189	1356854.N007_17345	4.36e-274	749.0	COG0665@1|root,COG0665@2|Bacteria,1VTRW@1239|Firmicutes,4HD2K@91061|Bacilli,278A3@186823|Alicyclobacillaceae	91061|Bacilli	E	FAD dependent oxidoreductase	thiO	GO:0000166,GO:0003674,GO:0003824,GO:0005488,GO:0005575,GO:0005622,GO:0005623,GO:0005737,GO:0006082,GO:0006520,GO:0006725,GO:0006766,GO:0006767,GO:0006772,GO:0006790,GO:0006807,GO:0008150,GO:0008152,GO:0009058,GO:0009110,GO:0009228,GO:0009987,GO:0016491,GO:0016638,GO:0016641,GO:0017144,GO:0018130,GO:0019438,GO:0019752,GO:0034641,GO:0036094,GO:0042364,GO:0042723,GO:0042724,GO:0043167,GO:0043168,GO:…	1.4.3.19,1.4.5.1	ko:K00285,ko:K03153	ko00360,ko00730,ko01100,map00360,map00730,map01100	-	R01374,R07463,R09493	RC00006,RC00025,RC01788	ko00000,ko00001,ko01000	-	-	-	DAO
Chromosome	pgaptmp_000688	1356854.N007_10780	7.07e-273	746.0	COG0620@1|root,COG0620@2|Bacteria,1TPDQ@1239|Firmicutes,4HADW@91061|Bacilli	91061|Bacilli	E	Methionine synthase	yxjG	-	2.1.1.14	ko:K00549	ko00270,ko00450,ko01100,ko01110,ko01230,map00270,map00450,map01100,map01110,map01230	M00017	R04405,R09365	RC00035,RC00113,RC01241	ko00000,ko00001,ko00002,ko01000	-	-	-	Meth_synt_2
Chromosome	pgaptmp_001568	1356854.N007_10235	1.17e-270	740.0	COG0006@1|root,COG0006@2|Bacteria,1TQ6R@1239|Firmicutes,4HA5I@91061|Bacilli	91061|Bacilli	E	Belongs to the peptidase M24B family	-	-	3.4.11.9,3.4.13.9	ko:K01262,ko:K01271	-	-	-	-	ko00000,ko01000,ko01002	-	-	-	AMP_N,Creatinase_N,Peptidase_M24
Chromosome	pgaptmp_002421	1356854.N007_03530	5.72e-262	718.0	COG2195@1|root,COG2195@2|Bacteria,1TP3A@1239|Firmicutes,4HAZE@91061|Bacilli	91061|Bacilli	E	Cleaves the N-terminal amino acid of tripeptides	pepT	GO:0005575,GO:0005622,GO:0005623,GO:0005737,GO:0006508,GO:0006807,GO:0008150,GO:0008152,GO:0019538,GO:0043170,GO:0044238,GO:0044424,GO:0044464,GO:0071704,GO:1901564	3.4.11.4	ko:K01258	-	-	-	-	ko00000,ko01000,ko01002	-	-	-	M20_dimer,Peptidase_M20,Peptidase_M42
Chromosome	pgaptmp_002542	1356854.N007_04155	1.86e-266	729.0	COG0079@1|root,COG0079@2|Bacteria,1TPUV@1239|Firmicutes,4HA1H@91061|Bacilli,277ZZ@186823|Alicyclobacillaceae	91061|Bacilli	E	Belongs to the class-II pyridoxal-phosphate-dependent aminotransferase family. Histidinol-phosphate aminotransferase subfamily	hisC	-	2.6.1.9	ko:K00817	ko00340,ko00350,ko00360,ko00400,ko00401,ko00960,ko01100,ko01110,ko01130,ko01230,map00340,map00350,map00360,map00400,map00401,map00960,map01100,map01110,map01130,map01230	M00026	R00694,R00734,R03243	RC00006,RC00888	ko00000,ko00001,ko00002,ko01000,ko01007	-	-	-	Aminotran_1_2
Chromosome	pgaptmp_002323	1356854.N007_16225	5.27e-260	712.0	COG0337@1|root,COG0337@2|Bacteria,1TPKZ@1239|Firmicutes,4HAKN@91061|Bacilli,277WR@186823|Alicyclobacillaceae	91061|Bacilli	E	Catalyzes the conversion of 3-deoxy-D-arabino- heptulosonate 7-phosphate (DAHP) to dehydroquinate (DHQ)	aroB	-	4.2.3.4	ko:K01735	ko00400,ko01100,ko01110,ko01130,ko01230,map00400,map01100,map01110,map01130,map01230	M00022	R03083	RC00847	ko00000,ko00001,ko00002,ko01000	-	-	-	DHQ_synthase
Chromosome	pgaptmp_003592	1356854.N007_13685	7.06e-274	748.0	COG0079@1|root,COG0079@2|Bacteria,1TP5D@1239|Firmicutes,4HD85@91061|Bacilli,278BQ@186823|Alicyclobacillaceae	91061|Bacilli	E	Aminotransferase class I and II	cobD	-	4.1.1.81	ko:K04720	ko00860,map00860	-	R06530	RC00517	ko00000,ko00001,ko01000	-	-	-	Aminotran_1_2
Chromosome	pgaptmp_001440	1356854.N007_12765	2.12e-254	698.0	COG3705@1|root,COG3705@2|Bacteria,1TPZZ@1239|Firmicutes,4HX1Y@91061|Bacilli,27AQP@186823|Alicyclobacillaceae	91061|Bacilli	E	Histidyl-tRNA synthetase	-	-	-	-	-	-	-	-	-	-	-	-	tRNA-synt_His
Chromosome	pgaptmp_002424	1356854.N007_03545	9.09e-260	712.0	COG0334@1|root,COG0334@2|Bacteria,1TQU2@1239|Firmicutes,4HAB2@91061|Bacilli,27949@186823|Alicyclobacillaceae	91061|Bacilli	E	Belongs to the Glu Leu Phe Val dehydrogenases family	-	-	1.4.1.9	ko:K00263	ko00280,ko00290,ko01100,ko01110,ko01130,map00280,map00290,map01100,map01110,map01130	-	R01088,R01434,R02196	RC00006,RC00036	ko00000,ko00001,ko01000	-	-	-	ELFV_dehydrog,ELFV_dehydrog_N
Chromosome	pgaptmp_002470	1356854.N007_03785	6.14e-258	707.0	COG0404@1|root,COG0404@2|Bacteria,1TRKX@1239|Firmicutes,4H9MX@91061|Bacilli,277WD@186823|Alicyclobacillaceae	91061|Bacilli	E	The glycine cleavage system catalyzes the degradation of glycine	gcvT	-	2.1.2.10	ko:K00605	ko00260,ko00630,ko00670,ko01100,ko01110,ko01130,ko01200,map00260,map00630,map00670,map01100,map01110,map01130,map01200	M00532	R01221,R02300,R04125	RC00022,RC00069,RC00183,RC02834	ko00000,ko00001,ko00002,ko01000	-	-	-	GCV_T,GCV_T_C
Chromosome	pgaptmp_002681	1356854.N007_18200	7.73e-256	702.0	COG3616@1|root,COG3616@2|Bacteria,1TSES@1239|Firmicutes,4HEN0@91061|Bacilli	91061|Bacilli	E	Putative serine dehydratase domain	-	-	-	-	-	-	-	-	-	-	-	-	Ala_racemase_N,D-ser_dehydrat
Chromosome	pgaptmp_003111	1356854.N007_17295	5.75e-267	730.0	COG0620@1|root,COG0620@2|Bacteria,1TPDQ@1239|Firmicutes,4HADW@91061|Bacilli	91061|Bacilli	E	Methionine synthase	yxjG	-	2.1.1.14	ko:K00549	ko00270,ko00450,ko01100,ko01110,ko01230,map00270,map00450,map01100,map01110,map01230	M00017	R04405,R09365	RC00035,RC00113,RC01241	ko00000,ko00001,ko00002,ko01000	-	-	-	Meth_synt_2
Chromosome	pgaptmp_000095	1356854.N007_06545	3.49e-271	740.0	COG1063@1|root,COG1063@2|Bacteria,1TPWP@1239|Firmicutes,4HABC@91061|Bacilli	91061|Bacilli	E	Dehydrogenase	-	-	1.1.1.14	ko:K00008	ko00040,ko00051,ko01100,map00040,map00051,map01100	M00014	R00875,R01896	RC00085,RC00102	ko00000,ko00001,ko00002,ko01000	-	-	-	ADH_N,ADH_zinc_N
Chromosome	pgaptmp_000304	1356854.N007_07610	6.07e-252	692.0	COG3869@1|root,COG3869@2|Bacteria,1TPBA@1239|Firmicutes,4HC6U@91061|Bacilli,2791S@186823|Alicyclobacillaceae	91061|Bacilli	E	Catalyzes the specific phosphorylation of arginine residues in proteins	mcsB	GO:0006950,GO:0008150,GO:0010035,GO:0010038,GO:0042221,GO:0046686,GO:0046688,GO:0050896,GO:0097501,GO:1990169,GO:1990170	2.7.14.1	ko:K19405	-	-	R11090	RC00002,RC00203	ko00000,ko01000	-	-	-	ATP-gua_Ptrans
Chromosome	pgaptmp_001407	1356854.N007_12605	2e-266	728.0	COG0006@1|root,COG0006@2|Bacteria,1UEEE@1239|Firmicutes,4HECJ@91061|Bacilli	91061|Bacilli	E	Metallopeptidase family M24	-	-	-	-	-	-	-	-	-	-	-	-	Creatinase_N,Peptidase_M24
Chromosome	pgaptmp_001465	1356854.N007_12890	1.41e-266	729.0	COG2423@1|root,COG2423@2|Bacteria,1TPHM@1239|Firmicutes,4HD58@91061|Bacilli	91061|Bacilli	E	Ornithine cyclodeaminase	-	-	4.3.1.12	ko:K01750	ko00330,ko01110,ko01130,ko01230,map00330,map01110,map01130,map01230	-	R00671	RC00354	ko00000,ko00001,ko01000	-	-	-	OCD_Mu_crystall
Chromosome	pgaptmp_001778	1356854.N007_16695	5.28e-262	717.0	COG1932@1|root,COG1932@2|Bacteria,1TP6Y@1239|Firmicutes,4HATT@91061|Bacilli	91061|Bacilli	E	Catalyzes the reversible conversion of 3- phosphohydroxypyruvate to phosphoserine and of 3-hydroxy-2-oxo-4- phosphonooxybutanoate to phosphohydroxythreonine	serC	GO:0003674,GO:0003824,GO:0004648,GO:0005575,GO:0005622,GO:0005623,GO:0005737,GO:0006082,GO:0006520,GO:0006563,GO:0006564,GO:0006807,GO:0008150,GO:0008152,GO:0008483,GO:0008652,GO:0009058,GO:0009069,GO:0009070,GO:0009987,GO:0016053,GO:0016740,GO:0016769,GO:0019752,GO:0043436,GO:0044237,GO:0044238,GO:0044249,GO:0044281,GO:0044283,GO:0044424,GO:0044464,GO:0046394,GO:0071704,GO:1901564,GO:1901566,GO:…	2.6.1.52	ko:K00831	ko00260,ko00680,ko00750,ko01100,ko01120,ko01130,ko01200,ko01230,map00260,map00680,map00750,map01100,map01120,map01130,map01200,map01230	M00020,M00124	R04173,R05085	RC00006,RC00036	ko00000,ko00001,ko00002,ko01000,ko01007	-	-	-	Aminotran_5
Chromosome	pgaptmp_000714	1356854.N007_11335	3.59e-264	723.0	COG1063@1|root,COG1063@2|Bacteria,1TPWP@1239|Firmicutes,4IPQ3@91061|Bacilli	91061|Bacilli	E	Dehydrogenase	gutB	-	1.1.1.14	ko:K00008	ko00040,ko00051,ko01100,map00040,map00051,map01100	M00014	R00875,R01896	RC00085,RC00102	ko00000,ko00001,ko00002,ko01000	-	-	-	ADH_N,ADH_zinc_N
Chromosome	pgaptmp_001464	1356854.N007_12885	1.15e-260	714.0	COG0006@1|root,COG0006@2|Bacteria	2|Bacteria	E	proline dipeptidase activity	-	-	3.4.13.9	ko:K01271	-	-	-	-	ko00000,ko01000,ko01002	-	-	-	Creatinase_N,Peptidase_M24
Chromosome	pgaptmp_001617	1356854.N007_00675	1.33e-254	698.0	COG0498@1|root,COG0498@2|Bacteria,1TP25@1239|Firmicutes,4HA1F@91061|Bacilli,279D2@186823|Alicyclobacillaceae	91061|Bacilli	E	Catalyzes the gamma-elimination of phosphate from L- phosphohomoserine and the beta-addition of water to produce L- threonine	thrC	GO:0003674,GO:0003824,GO:0004795,GO:0005488,GO:0005575,GO:0005622,GO:0005623,GO:0005737,GO:0008144,GO:0016829,GO:0016835,GO:0016838,GO:0019842,GO:0030170,GO:0036094,GO:0043167,GO:0043168,GO:0044424,GO:0044464,GO:0048037,GO:0050662,GO:0070279,GO:0097159,GO:1901363	4.2.3.1	ko:K01733	ko00260,ko00750,ko01100,ko01110,ko01120,ko01230,map00260,map00750,map01100,map01110,map01120,map01230	M00018	R01466,R05086	RC00017,RC00526	ko00000,ko00001,ko00002,ko01000	-	-	iSB619.SA_RS06615,iYO844.BSU32250	PALP
Chromosome	pgaptmp_001773	1356854.N007_16720	5.05e-258	707.0	COG0078@1|root,COG0078@2|Bacteria,1TPF2@1239|Firmicutes,4H9X8@91061|Bacilli,2783Z@186823|Alicyclobacillaceae	91061|Bacilli	E	Reversibly catalyzes the transfer of the carbamoyl group from carbamoyl phosphate (CP) to the N(epsilon) atom of ornithine (ORN) to produce L-citrulline	argF	GO:0000050,GO:0003674,GO:0003824,GO:0004585,GO:0005575,GO:0005622,GO:0005623,GO:0005737,GO:0006082,GO:0006520,GO:0006525,GO:0006526,GO:0006591,GO:0006807,GO:0008150,GO:0008152,GO:0008652,GO:0009058,GO:0009064,GO:0009084,GO:0009987,GO:0016053,GO:0016740,GO:0016741,GO:0016743,GO:0019627,GO:0019752,GO:0034641,GO:0042450,GO:0043436,GO:0043603,GO:0043604,GO:0044237,GO:0044238,GO:0044249,GO:0044271,GO:…	2.1.3.3	ko:K00611	ko00220,ko01100,ko01110,ko01130,ko01230,map00220,map01100,map01110,map01130,map01230	M00029,M00844	R01398	RC00096	ko00000,ko00001,ko00002,ko01000	-	-	-	OTCace,OTCace_N
Chromosome	pgaptmp_003607	1356854.N007_13755	1.01e-252	693.0	COG1063@1|root,COG1063@2|Bacteria,1TPWP@1239|Firmicutes,4IPQ3@91061|Bacilli	91061|Bacilli	E	Dehydrogenase	gutB	-	1.1.1.14	ko:K00008	ko00040,ko00051,ko01100,map00040,map00051,map01100	M00014	R00875,R01896	RC00085,RC00102	ko00000,ko00001,ko00002,ko01000	-	-	-	ADH_N,ADH_zinc_N
Chromosome	pgaptmp_003738	1356854.N007_04560	6.74e-240	660.0	COG2008@1|root,COG2008@2|Bacteria,1TPZI@1239|Firmicutes,4HAM3@91061|Bacilli	91061|Bacilli	E	Threonine aldolase	-	-	4.1.2.48	ko:K01620	ko00260,ko01100,ko01110,ko01120,ko01130,ko01230,map00260,map01100,map01110,map01120,map01130,map01230	-	R00751,R06171	RC00312,RC00372	ko00000,ko00001,ko01000	-	-	-	Beta_elim_lyase
Chromosome	pgaptmp_003561	1356854.N007_07550	2.56e-249	684.0	COG1063@1|root,COG1063@2|Bacteria,1TPWP@1239|Firmicutes,4HABC@91061|Bacilli	91061|Bacilli	E	Dehydrogenase	ydjL	GO:0000721,GO:0003674,GO:0003824,GO:0008150,GO:0008152,GO:0016491,GO:0016614,GO:0016616,GO:0055114	1.1.1.264,1.1.1.303,1.1.1.4	ko:K00004,ko:K00098	ko00650,map00650	-	R02855,R02946,R05684,R10504	RC00089,RC00205,RC00525	ko00000,ko00001,ko01000	-	-	iYO844.BSU06240	ADH_N,ADH_N_assoc,ADH_zinc_N
Chromosome	pgaptmp_002321	1356854.N007_16235	2.96e-242	666.0	COG0547@1|root,COG0547@2|Bacteria,1TP8U@1239|Firmicutes,4H9KQ@91061|Bacilli,2781D@186823|Alicyclobacillaceae	91061|Bacilli	E	Catalyzes the transfer of the phosphoribosyl group of 5- phosphorylribose-1-pyrophosphate (PRPP) to anthranilate to yield N-(5'-phosphoribosyl)-anthranilate (PRA)	trpD	GO:0000162,GO:0003674,GO:0003824,GO:0004048,GO:0004425,GO:0006082,GO:0006520,GO:0006568,GO:0006576,GO:0006586,GO:0006725,GO:0006807,GO:0008150,GO:0008152,GO:0008652,GO:0009058,GO:0009072,GO:0009073,GO:0009308,GO:0009309,GO:0009987,GO:0016053,GO:0016740,GO:0016757,GO:0016763,GO:0016829,GO:0016830,GO:0016831,GO:0018130,GO:0019438,GO:0019752,GO:0034641,GO:0042401,GO:0042430,GO:0042435,GO:0043436,GO:…	2.4.2.18,4.1.3.27	ko:K00766,ko:K13497	ko00400,ko01100,ko01110,ko01130,ko01230,map00400,map01100,map01110,map01130,map01230	M00023	R00985,R00986,R01073	RC00010,RC00440,RC02148,RC02414	ko00000,ko00001,ko00002,ko01000	-	-	-	Glycos_trans_3N,Glycos_transf_3
Chromosome	pgaptmp_000697	1356854.N007_20685	1.18e-251	690.0	COG1063@1|root,COG1063@2|Bacteria,1TPIW@1239|Firmicutes,4HB2G@91061|Bacilli,278XQ@186823|Alicyclobacillaceae	91061|Bacilli	E	Alcohol dehydrogenase GroES-like domain	adh	-	1.1.1.1	ko:K00001,ko:K18369	ko00010,ko00071,ko00350,ko00625,ko00626,ko00640,ko00830,ko00980,ko00982,ko01100,ko01110,ko01120,ko01130,ko01220,map00010,map00071,map00350,map00625,map00626,map00640,map00830,map00980,map00982,map01100,map01110,map01120,map01130,map01220	-	R00623,R00754,R02124,R04805,R04880,R05233,R05234,R06917,R06927,R07105,R08281,R08306,R08310,R10703	RC00050,RC00087,RC00088,RC00099,RC00116,RC00545,RC00649,RC01734,RC02273	ko00000,ko00001,ko01000	-	-	-	ADH_N,ADH_zinc_N
Chromosome	pgaptmp_001768	1356854.N007_16745	2.38e-251	689.0	COG0002@1|root,COG0002@2|Bacteria,1TPVI@1239|Firmicutes,4H9YD@91061|Bacilli,277ZY@186823|Alicyclobacillaceae	91061|Bacilli	E	Catalyzes the NADPH-dependent reduction of N-acetyl-5- glutamyl phosphate to yield N-acetyl-L-glutamate 5-semialdehyde	argC	GO:0003674,GO:0003824,GO:0003942,GO:0006082,GO:0006520,GO:0006525,GO:0006526,GO:0006807,GO:0008150,GO:0008152,GO:0008652,GO:0009058,GO:0009064,GO:0009084,GO:0009987,GO:0016053,GO:0016491,GO:0016620,GO:0016903,GO:0019752,GO:0043436,GO:0044237,GO:0044238,GO:0044249,GO:0044281,GO:0044283,GO:0046394,GO:0055114,GO:0071704,GO:1901564,GO:1901566,GO:1901576,GO:1901605,GO:1901607	1.2.1.38	ko:K00145	ko00220,ko01100,ko01110,ko01130,ko01210,ko01230,map00220,map01100,map01110,map01130,map01210,map01230	M00028,M00845	R03443	RC00684	ko00000,ko00001,ko00002,ko01000	-	-	iYO844.BSU11190	Semialdhyde_dh,Semialdhyde_dhC
Chromosome	pgaptmp_002067	1356854.N007_06880	2.64e-243	669.0	COG0136@1|root,COG0136@2|Bacteria,1TPC6@1239|Firmicutes,4HA9H@91061|Bacilli,277XZ@186823|Alicyclobacillaceae	91061|Bacilli	E	Catalyzes the NADPH-dependent formation of L-aspartate- semialdehyde (L-ASA) by the reductive dephosphorylation of L- aspartyl-4-phosphate	asd	-	1.2.1.11	ko:K00133	ko00260,ko00261,ko00270,ko00300,ko01100,ko01110,ko01120,ko01130,ko01210,ko01230,map00260,map00261,map00270,map00300,map01100,map01110,map01120,map01130,map01210,map01230	M00016,M00017,M00018,M00033,M00525,M00526,M00527	R02291	RC00684	ko00000,ko00001,ko00002,ko01000	-	-	-	Semialdhyde_dh,Semialdhyde_dhC
Chromosome	pgaptmp_002316	1356854.N007_16260	1.21e-243	669.0	COG2876@1|root,COG2876@2|Bacteria,1TP61@1239|Firmicutes,4HB03@91061|Bacilli,2781M@186823|Alicyclobacillaceae	91061|Bacilli	E	NeuB family	aroF	-	2.5.1.54	ko:K03856	ko00400,ko01100,ko01110,ko01130,ko01230,map00400,map01100,map01110,map01130,map01230	M00022	R01826	RC00435	ko00000,ko00001,ko00002,ko01000	-	-	-	DAHP_synth_1
Chromosome	pgaptmp_000149	1356854.N007_02120	1.48e-247	679.0	COG1063@1|root,COG1063@2|Bacteria,1UZVV@1239|Firmicutes,4HUR5@91061|Bacilli	91061|Bacilli	E	Glucose dehydrogenase C-terminus	-	-	1.1.1.14	ko:K00008	ko00040,ko00051,ko01100,map00040,map00051,map01100	M00014	R00875,R01896	RC00085,RC00102	ko00000,ko00001,ko00002,ko01000	-	-	-	ADH_N,ADH_zinc_N
Chromosome	pgaptmp_003549	1356854.N007_07490	2.29e-251	689.0	COG2355@1|root,COG2355@2|Bacteria,1UA7M@1239|Firmicutes,4HBJD@91061|Bacilli,27916@186823|Alicyclobacillaceae	91061|Bacilli	E	Membrane dipeptidase (Peptidase family M19)	-	-	3.4.13.19	ko:K01273	-	-	-	-	ko00000,ko00537,ko01000,ko01002,ko04147	-	-	-	Peptidase_M19
Chromosome	pgaptmp_001043	1356854.N007_09385	8.49e-242	664.0	COG2423@1|root,COG2423@2|Bacteria,1TPHM@1239|Firmicutes,4HCUU@91061|Bacilli	91061|Bacilli	E	Ornithine cyclodeaminase/mu-crystallin family	-	-	1.4.1.1	ko:K19244	ko00250,ko00430,ko01100,map00250,map00430,map01100	-	R00396	RC00008	ko00000,ko00001,ko01000	-	-	-	OCD_Mu_crystall
Chromosome	pgaptmp_001369	429009.Adeg_0754	1.67e-23	109.0	COG1305@1|root,COG1305@2|Bacteria	2|Bacteria	E	Transglutaminase-like superfamily	-	-	-	-	-	-	-	-	-	-	-	-	DUF3857,DUF3858,LRR_5,Transglut_core
Chromosome	pgaptmp_003690	1356854.N007_19960	1.03e-237	654.0	COG2876@1|root,COG2876@2|Bacteria,1TP61@1239|Firmicutes,4HB03@91061|Bacilli,2781M@186823|Alicyclobacillaceae	91061|Bacilli	E	NeuB family	aroF	-	2.5.1.54	ko:K03856	ko00400,ko01100,ko01110,ko01130,ko01230,map00400,map01100,map01110,map01130,map01230	M00022	R01826	RC00435	ko00000,ko00001,ko00002,ko01000	-	-	-	DAHP_synth_1
Chromosome	pgaptmp_003992	1356854.N007_19105	4.6e-250	685.0	COG4448@1|root,COG4448@2|Bacteria,1TRWI@1239|Firmicutes,4HAM1@91061|Bacilli,27A7C@186823|Alicyclobacillaceae	91061|Bacilli	E	L-asparaginase II	-	-	-	-	-	-	-	-	-	-	-	-	Asparaginase_II
Chromosome	pgaptmp_001764	1356854.N007_16765	2.42e-242	665.0	COG1063@1|root,COG1063@2|Bacteria,1TS6I@1239|Firmicutes,4HBDT@91061|Bacilli	91061|Bacilli	E	COG1063 Threonine dehydrogenase and related Zn-dependent dehydrogenases	yjmD	-	1.1.1.380	ko:K08322	ko00040,ko01100,map00040,map01100	-	R10848	RC00085	ko00000,ko00001,ko01000	-	-	iYO844.BSU12330	ADH_N,ADH_zinc_N
Chromosome	pgaptmp_001309	1356854.N007_19045	1.78e-240	660.0	COG4448@1|root,COG4448@2|Bacteria,1TRWI@1239|Firmicutes,4HAM1@91061|Bacilli	91061|Bacilli	E	L-asparaginase II	-	-	-	-	-	-	-	-	-	-	-	-	Asparaginase_II
Chromosome	pgaptmp_003836	1356854.N007_00915	5.93e-237	652.0	COG1984@1|root,COG1984@2|Bacteria,1TR6U@1239|Firmicutes,4HACC@91061|Bacilli	91061|Bacilli	E	allophanate hydrolase subunit 2	kipA	-	-	ko:K06350	-	-	-	-	ko00000	-	-	-	CT_A_B
Chromosome	pgaptmp_002178	1356854.N007_21260	1.03e-237	653.0	COG0460@1|root,COG0460@2|Bacteria,1TQ2H@1239|Firmicutes,4HBAP@91061|Bacilli	91061|Bacilli	E	homoserine dehydrogenase	-	-	1.1.1.3	ko:K00003	ko00260,ko00270,ko00300,ko01100,ko01110,ko01120,ko01130,ko01230,map00260,map00270,map00300,map01100,map01110,map01120,map01130,map01230	M00017,M00018	R01773,R01775	RC00087	ko00000,ko00001,ko00002,ko01000	-	-	-	Homoserine_dh,NAD_binding_3
Chromosome	pgaptmp_003546	1356854.N007_07475	3.22e-245	672.0	COG0010@1|root,COG0010@2|Bacteria,1TP2A@1239|Firmicutes,4HA7S@91061|Bacilli,2799K@186823|Alicyclobacillaceae	91061|Bacilli	E	Belongs to the arginase family	-	-	3.5.3.11	ko:K01480	ko00330,ko01100,map00330,map01100	M00133	R01157	RC00024,RC00329	ko00000,ko00001,ko00002,ko01000	-	-	-	Arginase
Chromosome	pgaptmp_002855	1356854.N007_19225	9.24e-248	678.0	COG0346@1|root,COG0346@2|Bacteria,1U664@1239|Firmicutes,4IS09@91061|Bacilli	91061|Bacilli	E	Glyoxalase/Bleomycin resistance protein/Dioxygenase superfamily	-	-	1.13.11.2	ko:K00446	ko00361,ko00362,ko00622,ko00643,ko01100,ko01120,ko01220,map00361,map00362,map00622,map00643,map01100,map01120,map01220	M00569	R00816,R04089,R05295,R05404,R05406,R07795	RC00387,RC00643,RC01075,RC01364,RC01914	br01602,ko00000,ko00001,ko00002,ko01000	-	-	-	Glyoxalase
Chromosome	pgaptmp_001028	1356854.N007_09460	8.06e-232	638.0	COG3842@1|root,COG3842@2|Bacteria,1TQ18@1239|Firmicutes	1239|Firmicutes	E	ABC transporter	modC	-	3.6.3.29	ko:K02017	ko02010,map02010	M00189	-	-	ko00000,ko00001,ko00002,ko01000,ko02000	3.A.1.8	-	-	ABC_tran
Chromosome	pgaptmp_001236	1356854.N007_13980	1.67e-221	612.0	COG0287@1|root,COG0287@2|Bacteria,1UKW8@1239|Firmicutes,4ITKE@91061|Bacilli	91061|Bacilli	E	Domain of unknown function (DUF1932)	-	-	-	-	-	-	-	-	-	-	-	-	DUF1932,F420_oxidored,NAD_binding_2
Chromosome	pgaptmp_002049	1356854.N007_06970	6.39e-233	640.0	COG0077@1|root,COG0077@2|Bacteria,1TPDN@1239|Firmicutes,4HYVX@91061|Bacilli	91061|Bacilli	E	Prephenate dehydratase	pheA	-	-	-	-	-	-	-	-	-	-	-	PDT
Chromosome	pgaptmp_001977	1356854.N007_07340	5.1e-241	660.0	COG0346@1|root,COG0346@2|Bacteria,1TP7I@1239|Firmicutes,4H9ND@91061|Bacilli	91061|Bacilli	E	Lactoylglutathione lyase and related lyases	ykcA	-	-	ko:K15975	-	-	-	-	ko00000	-	-	-	Glyoxalase
Chromosome	pgaptmp_003784	1356854.N007_18145	8.72e-232	637.0	COG1125@1|root,COG1125@2|Bacteria,1TPV8@1239|Firmicutes,4H9SI@91061|Bacilli	91061|Bacilli	E	abc transporter atp-binding protein	proV	-	-	ko:K05847	ko02010,map02010	M00209	-	-	ko00000,ko00001,ko00002,ko02000	3.A.1.12	-	-	ABC_tran
Chromosome	pgaptmp_001618	1356854.N007_00670	5.61e-223	615.0	COG0083@1|root,COG0083@2|Bacteria,1TRWS@1239|Firmicutes,4HCQN@91061|Bacilli,277ZD@186823|Alicyclobacillaceae	91061|Bacilli	E	Catalyzes the ATP-dependent phosphorylation of L- homoserine to L-homoserine phosphate	thrB	-	2.7.1.39	ko:K00872	ko00260,ko01100,ko01110,ko01120,ko01230,map00260,map01100,map01110,map01120,map01230	M00018	R01771	RC00002,RC00017	ko00000,ko00001,ko00002,ko01000	-	-	-	GHMP_kinases_C,GHMP_kinases_N
Chromosome	pgaptmp_002088	1356854.N007_18565	1.05e-227	627.0	COG2355@1|root,COG2355@2|Bacteria,1UA7M@1239|Firmicutes,4HBJD@91061|Bacilli,27962@186823|Alicyclobacillaceae	91061|Bacilli	E	Membrane dipeptidase (Peptidase family M19)	dp2	-	3.4.13.19	ko:K01273	-	-	-	-	ko00000,ko00537,ko01000,ko01002,ko04147	-	-	-	Peptidase_M19
Chromosome	pgaptmp_003521	1356854.N007_08645	8.91e-217	599.0	COG2309@1|root,COG2309@2|Bacteria,1UMYG@1239|Firmicutes,4HB3B@91061|Bacilli	91061|Bacilli	E	aminopeptidase	-	-	-	-	-	-	-	-	-	-	-	-	Peptidase_M29
Chromosome	pgaptmp_002733	1356854.N007_13550	9.44e-234	642.0	COG1897@1|root,COG1897@2|Bacteria,1TQVR@1239|Firmicutes,4H9W4@91061|Bacilli	91061|Bacilli	E	Transfers an acetyl group from acetyl-CoA to L- homoserine, forming acetyl-L-homoserine	metAA	GO:0003674,GO:0003824,GO:0008374,GO:0008899,GO:0016740,GO:0016746,GO:0016747,GO:0016748,GO:0016750	2.3.1.46	ko:K00651	ko00270,ko00920,ko01100,ko01110,ko01230,map00270,map00920,map01100,map01110,map01230	M00017	R01777	RC00004,RC00041	ko00000,ko00001,ko00002,ko01000	-	-	-	HTS
Chromosome	pgaptmp_004014	1356854.N007_19330	1.43e-217	600.0	COG0031@1|root,COG0031@2|Bacteria,1TP30@1239|Firmicutes,4HAMU@91061|Bacilli,279A5@186823|Alicyclobacillaceae	91061|Bacilli	E	Belongs to the cysteine synthase cystathionine beta- synthase family	cysK	GO:0000096,GO:0000097,GO:0000098,GO:0003674,GO:0003824,GO:0004122,GO:0004124,GO:0005488,GO:0005515,GO:0005575,GO:0005622,GO:0005623,GO:0005737,GO:0006082,GO:0006520,GO:0006534,GO:0006535,GO:0006555,GO:0006563,GO:0006790,GO:0006807,GO:0008134,GO:0008144,GO:0008150,GO:0008152,GO:0008284,GO:0008652,GO:0009056,GO:0009058,GO:0009063,GO:0009066,GO:0009068,GO:0009069,GO:0009070,GO:0009087,GO:0009987,GO:…	2.5.1.47	ko:K01738	ko00270,ko00920,ko01100,ko01110,ko01120,ko01130,ko01200,ko01230,map00270,map00920,map01100,map01110,map01120,map01130,map01200,map01230	M00021	R00897,R03601,R04859	RC00020,RC02814,RC02821	ko00000,ko00001,ko00002,ko01000	-	-	-	PALP
Chromosome	pgaptmp_003636	1356854.N007_05960	1.12e-219	606.0	COG0031@1|root,COG0031@2|Bacteria,1TP30@1239|Firmicutes,4HAMU@91061|Bacilli,2793F@186823|Alicyclobacillaceae	91061|Bacilli	E	Belongs to the cysteine synthase cystathionine beta- synthase family	ytkP	GO:0000096,GO:0000097,GO:0003674,GO:0003824,GO:0004124,GO:0005488,GO:0005575,GO:0005622,GO:0005623,GO:0005737,GO:0006082,GO:0006520,GO:0006534,GO:0006535,GO:0006563,GO:0006790,GO:0006807,GO:0008144,GO:0008150,GO:0008152,GO:0008652,GO:0009058,GO:0009069,GO:0009070,GO:0009987,GO:0016053,GO:0016740,GO:0016765,GO:0016829,GO:0016846,GO:0019344,GO:0019752,GO:0019842,GO:0030170,GO:0036094,GO:0043167,GO:…	2.5.1.47	ko:K01738	ko00270,ko00920,ko01100,ko01110,ko01120,ko01130,ko01200,ko01230,map00270,map00920,map01100,map01110,map01120,map01130,map01200,map01230	M00021	R00897,R03601,R04859	RC00020,RC02814,RC02821	ko00000,ko00001,ko00002,ko01000	-	-	-	PALP
Chromosome	pgaptmp_002809	1356854.N007_17565	2.81e-230	632.0	COG0346@1|root,COG0346@2|Bacteria,1TRBJ@1239|Firmicutes,4HADI@91061|Bacilli,279AV@186823|Alicyclobacillaceae	91061|Bacilli	E	Glyoxalase/Bleomycin resistance protein/Dioxygenase superfamily	-	-	1.13.11.2	ko:K00446	ko00361,ko00362,ko00622,ko00643,ko01100,ko01120,ko01220,map00361,map00362,map00622,map00643,map01100,map01120,map01220	M00569	R00816,R04089,R05295,R05404,R05406,R07795	RC00387,RC00643,RC01075,RC01364,RC01914	br01602,ko00000,ko00001,ko00002,ko01000	-	-	-	Glyoxalase
Chromosome	pgaptmp_001564	1356854.N007_10255	1.42e-216	598.0	COG0506@1|root,COG0506@2|Bacteria,1TQV3@1239|Firmicutes,4HAC1@91061|Bacilli,277YT@186823|Alicyclobacillaceae	91061|Bacilli	E	Proline dehydrogenase	fadM	-	-	ko:K00318	ko00330,ko01100,ko01110,ko01130,map00330,map01100,map01110,map01130	-	R10507	RC00083	ko00000,ko00001,ko01000	-	-	-	Pro_dh
Chromosome	pgaptmp_002065	1356854.N007_06890	8.21e-215	593.0	COG0169@1|root,COG0169@2|Bacteria,1UHR5@1239|Firmicutes,4IS6W@91061|Bacilli,277Y4@186823|Alicyclobacillaceae	91061|Bacilli	E	Dipicolinate synthase subunit A N-terminal domain	spoVFA	-	-	ko:K06410	-	-	-	-	ko00000	-	-	-	2-Hacid_dh_C,AlaDh_PNT_C,DpaA_N
Chromosome	pgaptmp_000373	1356854.N007_07955	4.74e-212	586.0	COG0010@1|root,COG0010@2|Bacteria,1TR10@1239|Firmicutes,4HAT5@91061|Bacilli,2784I@186823|Alicyclobacillaceae	91061|Bacilli	E	Belongs to the arginase family	rocF	GO:0003674,GO:0003824,GO:0004053,GO:0006082,GO:0006520,GO:0006525,GO:0006807,GO:0008150,GO:0008152,GO:0009064,GO:0009987,GO:0016787,GO:0016810,GO:0016813,GO:0019752,GO:0043436,GO:0044237,GO:0044238,GO:0044281,GO:0071704,GO:1901564,GO:1901605	3.5.3.1	ko:K01476	ko00220,ko00330,ko01100,ko01110,ko01130,ko01230,ko05146,map00220,map00330,map01100,map01110,map01130,map01230,map05146	M00029,M00134	R00551	RC00024,RC00329	ko00000,ko00001,ko00002,ko01000	-	-	-	Arginase
Chromosome	pgaptmp_002590	1356854.N007_04390	3.89e-211	583.0	COG0010@1|root,COG0010@2|Bacteria,1TR10@1239|Firmicutes,4HAT5@91061|Bacilli,2784I@186823|Alicyclobacillaceae	91061|Bacilli	E	Belongs to the arginase family	rocF	GO:0003674,GO:0003824,GO:0004053,GO:0006082,GO:0006520,GO:0006525,GO:0006807,GO:0008150,GO:0008152,GO:0009064,GO:0009987,GO:0016787,GO:0016810,GO:0016813,GO:0019752,GO:0043436,GO:0044237,GO:0044238,GO:0044281,GO:0071704,GO:1901564,GO:1901605	3.5.3.1	ko:K01476	ko00220,ko00330,ko01100,ko01110,ko01130,ko01230,ko05146,map00220,map00330,map01100,map01110,map01130,map01230,map05146	M00029,M00134	R00551	RC00024,RC00329	ko00000,ko00001,ko00002,ko01000	-	-	-	Arginase
Chromosome	pgaptmp_003412	1356854.N007_09700	2.27e-214	592.0	COG0115@1|root,COG0115@2|Bacteria,1TPY2@1239|Firmicutes,4HC7T@91061|Bacilli,27839@186823|Alicyclobacillaceae	91061|Bacilli	E	Belongs to the class-IV pyridoxal-phosphate-dependent aminotransferase family	ilvE	-	2.6.1.42	ko:K00826	ko00270,ko00280,ko00290,ko00770,ko01100,ko01110,ko01130,ko01210,ko01230,map00270,map00280,map00290,map00770,map01100,map01110,map01130,map01210,map01230	M00019,M00036,M00119,M00570	R01090,R01214,R02199,R10991	RC00006,RC00036	ko00000,ko00001,ko00002,ko01000,ko01007	-	-	-	Aminotran_4
Chromosome	pgaptmp_000539	1356854.N007_20230	8.27e-220	605.0	COG0010@1|root,COG0010@2|Bacteria,1TP2A@1239|Firmicutes,4HA7S@91061|Bacilli,277YG@186823|Alicyclobacillaceae	91061|Bacilli	E	Belongs to the arginase family	speB	-	3.5.3.11	ko:K01480	ko00330,ko01100,map00330,map01100	M00133	R01157	RC00024,RC00329	ko00000,ko00001,ko00002,ko01000	-	-	-	Arginase
Chromosome	pgaptmp_002069	1356854.N007_06870	2.25e-207	573.0	COG0329@1|root,COG0329@2|Bacteria,1TPCK@1239|Firmicutes,4H9K9@91061|Bacilli,278TB@186823|Alicyclobacillaceae	91061|Bacilli	E	Catalyzes the condensation of (S)-aspartate-beta- semialdehyde (S)-ASA and pyruvate to 4-hydroxy- tetrahydrodipicolinate (HTPA)	dapA	-	4.3.3.7	ko:K01714	ko00261,ko00300,ko01100,ko01110,ko01120,ko01130,ko01230,map00261,map00300,map01100,map01110,map01120,map01130,map01230	M00016,M00525,M00526,M00527	R10147	RC03062,RC03063	ko00000,ko00001,ko00002,ko01000	-	-	-	DHDPS
Chromosome	pgaptmp_003557	1356854.N007_07530	8.83e-209	577.0	COG0119@1|root,COG0119@2|Bacteria,1TQG3@1239|Firmicutes,4HA1U@91061|Bacilli,2795U@186823|Alicyclobacillaceae	91061|Bacilli	E	HMGL-like	-	-	-	-	-	-	-	-	-	-	-	-	HMGL-like
Chromosome	pgaptmp_002607	1356854.N007_19825	1.53e-208	576.0	COG0253@1|root,COG0253@2|Bacteria,1TPMN@1239|Firmicutes,4HBH4@91061|Bacilli,2789I@186823|Alicyclobacillaceae	91061|Bacilli	E	Catalyzes the stereoinversion of LL-2,6- diaminoheptanedioate (L,L-DAP) to meso-diaminoheptanedioate (meso- DAP), a precursor of L-lysine and an essential component of the bacterial peptidoglycan	dapF	GO:0003674,GO:0003824,GO:0005575,GO:0005622,GO:0005623,GO:0005737,GO:0005829,GO:0006082,GO:0006520,GO:0006553,GO:0006807,GO:0008150,GO:0008152,GO:0008652,GO:0008837,GO:0009058,GO:0009066,GO:0009067,GO:0009085,GO:0009089,GO:0009987,GO:0016053,GO:0016853,GO:0016854,GO:0016855,GO:0019752,GO:0036361,GO:0043436,GO:0043648,GO:0044237,GO:0044238,GO:0044249,GO:0044281,GO:0044283,GO:0044424,GO:0044444,GO:…	5.1.1.7	ko:K01778	ko00300,ko01100,ko01110,ko01120,ko01130,ko01230,map00300,map01100,map01110,map01120,map01130,map01230	M00016,M00525,M00527	R02735	RC00302	ko00000,ko00001,ko00002,ko01000	-	-	-	DAP_epimerase
Chromosome	pgaptmp_002217	1356854.N007_20465	3.56e-181	507.0	COG2876@1|root,COG2876@2|Bacteria,1TP61@1239|Firmicutes,4HB03@91061|Bacilli,2781M@186823|Alicyclobacillaceae	91061|Bacilli	E	NeuB family	aroF	-	2.5.1.54	ko:K03856	ko00400,ko01100,ko01110,ko01130,ko01230,map00400,map01100,map01110,map01130,map01230	M00022	R01826	RC00435	ko00000,ko00001,ko00002,ko01000	-	-	-	DAHP_synth_1
Chromosome	pgaptmp_002315	1356854.N007_16265	1.31e-207	573.0	COG0287@1|root,COG0287@2|Bacteria,1TPXG@1239|Firmicutes,4I1C9@91061|Bacilli	91061|Bacilli	E	Prephenate dehydrogenase	-	-	-	-	-	-	-	-	-	-	-	-	PDH
Chromosome	pgaptmp_003655	1356854.N007_06060	1.85e-207	573.0	COG1045@1|root,COG1045@2|Bacteria,1TR42@1239|Firmicutes,4HAKS@91061|Bacilli,277ZM@186823|Alicyclobacillaceae	91061|Bacilli	E	Bacterial transferase hexapeptide (six repeats)	cysE	-	2.3.1.30	ko:K00640	ko00270,ko00920,ko01100,ko01110,ko01120,ko01200,ko01230,ko05111,map00270,map00920,map01100,map01110,map01120,map01200,map01230,map05111	M00021	R00586	RC00004,RC00041	ko00000,ko00001,ko00002,ko01000	-	-	-	Hexapep,SATase_N
Chromosome	pgaptmp_002942	1356854.N007_11145	1.7e-201	558.0	COG0169@1|root,COG0169@2|Bacteria,1TQRY@1239|Firmicutes,4HD4R@91061|Bacilli,278BI@186823|Alicyclobacillaceae	91061|Bacilli	E	Involved in the biosynthesis of the chorismate, which leads to the biosynthesis of aromatic amino acids. Catalyzes the reversible NADPH linked reduction of 3-dehydroshikimate (DHSA) to yield shikimate (SA)	aroE	-	1.1.1.25	ko:K00014	ko00400,ko01100,ko01110,ko01130,ko01230,map00400,map01100,map01110,map01130,map01230	M00022	R02413	RC00206	ko00000,ko00001,ko00002,ko01000	-	-	-	F420_oxidored,Shikimate_DH,Shikimate_dh_N
Chromosome	pgaptmp_000538	1356854.N007_20235	1.47e-204	565.0	COG0421@1|root,COG0421@2|Bacteria,1TPG5@1239|Firmicutes,4H9WU@91061|Bacilli,277WH@186823|Alicyclobacillaceae	91061|Bacilli	E	Catalyzes the irreversible transfer of a propylamine group from the amino donor S-adenosylmethioninamine (decarboxy- AdoMet) to putrescine (1,4-diaminobutane) to yield spermidine	speE	GO:0003674,GO:0003824,GO:0004766,GO:0005575,GO:0005622,GO:0005623,GO:0005737,GO:0005829,GO:0006576,GO:0006595,GO:0006596,GO:0006807,GO:0008150,GO:0008152,GO:0008216,GO:0008295,GO:0009058,GO:0009308,GO:0009309,GO:0009987,GO:0016740,GO:0016765,GO:0034641,GO:0042401,GO:0044106,GO:0044237,GO:0044249,GO:0044271,GO:0044424,GO:0044444,GO:0044464,GO:0071704,GO:0097164,GO:1901564,GO:1901566,GO:1901576	2.5.1.16	ko:K00797	ko00270,ko00330,ko00410,ko00480,ko01100,map00270,map00330,map00410,map00480,map01100	M00034,M00133	R01920,R02869,R08359	RC00021,RC00053	ko00000,ko00001,ko00002,ko01000	-	-	iYO844.BSU37500	Spermine_synt_N,Spermine_synth
Chromosome	pgaptmp_001429	1356854.N007_12710	4.72e-190	528.0	COG2755@1|root,COG2755@2|Bacteria	2|Bacteria	E	lipolytic protein G-D-S-L family	-	-	3.1.1.5	ko:K10804	ko01040,map01040	-	-	-	ko00000,ko00001,ko01000,ko01004	-	-	-	DUF2341,GGACT,Laminin_G_3,Lipase_GDSL_2,SASA
Chromosome	pgaptmp_001074	1356854.N007_09235	6.65e-195	540.0	COG0345@1|root,COG0345@2|Bacteria,1UZ3D@1239|Firmicutes,4HCJ6@91061|Bacilli,278UU@186823|Alicyclobacillaceae	91061|Bacilli	E	Pyrroline-5-carboxylate reductase dimerisation	proG	-	1.5.1.2	ko:K00286,ko:K02239	ko00330,ko01100,ko01110,ko01130,ko01230,map00330,map01100,map01110,map01130,map01230	M00015,M00429	R01248,R01251,R03291,R03293	RC00054,RC00083	ko00000,ko00001,ko00002,ko01000,ko02044	-	-	-	F420_oxidored,P5CR_dimer
Chromosome	pgaptmp_003986	1356854.N007_19135	2.16e-200	554.0	COG2755@1|root,COG2755@2|Bacteria	2|Bacteria	E	lipolytic protein G-D-S-L family	-	-	-	-	-	-	-	-	-	-	-	-	DUF2341,GGACT,Laminin_G_3,Lipase_GDSL_2,SASA
Chromosome	pgaptmp_001769	1356854.N007_16740	1.2e-196	545.0	COG0548@1|root,COG0548@2|Bacteria,1TP0N@1239|Firmicutes,4HH91@91061|Bacilli	91061|Bacilli	E	Belongs to the acetylglutamate kinase family. ArgB subfamily	argB	GO:0003674,GO:0003824,GO:0003991,GO:0005488,GO:0006082,GO:0006520,GO:0006525,GO:0006526,GO:0006793,GO:0006796,GO:0006807,GO:0008150,GO:0008152,GO:0008652,GO:0009058,GO:0009064,GO:0009084,GO:0009987,GO:0016053,GO:0016301,GO:0016310,GO:0016597,GO:0016740,GO:0016772,GO:0016774,GO:0019752,GO:0031406,GO:0034618,GO:0036094,GO:0043167,GO:0043168,GO:0043169,GO:0043177,GO:0043436,GO:0044237,GO:0044238,GO:…	2.7.2.8	ko:K00930	ko00220,ko01100,ko01110,ko01130,ko01210,ko01230,map00220,map01100,map01110,map01130,map01210,map01230	M00028	R02649	RC00002,RC00043	ko00000,ko00001,ko00002,ko01000	-	-	-	AA_kinase
Chromosome	pgaptmp_003923	1356854.N007_13270	9.32e-185	514.0	COG0345@1|root,COG0345@2|Bacteria,1TP1E@1239|Firmicutes,4H9RV@91061|Bacilli,278DN@186823|Alicyclobacillaceae	91061|Bacilli	E	Catalyzes the reduction of 1-pyrroline-5-carboxylate (PCA) to L-proline	proC	-	1.5.1.2	ko:K00286	ko00330,ko01100,ko01110,ko01130,ko01230,map00330,map01100,map01110,map01130,map01230	M00015	R01248,R01251,R03291,R03293	RC00054,RC00083	ko00000,ko00001,ko00002,ko01000	-	-	-	F420_oxidored,P5CR_dimer
Chromosome	pgaptmp_001366	1356854.N007_12395	7.69e-187	521.0	COG0345@1|root,COG0345@2|Bacteria,1V4R6@1239|Firmicutes,4HI4H@91061|Bacilli,279T4@186823|Alicyclobacillaceae	91061|Bacilli	E	Catalyzes the reduction of 1-pyrroline-5-carboxylate (PCA) to L-proline	-	-	1.5.1.2	ko:K00286	ko00330,ko01100,ko01110,ko01130,ko01230,map00330,map01100,map01110,map01130,map01230	M00015	R01248,R01251,R03291,R03293	RC00054,RC00083	ko00000,ko00001,ko00002,ko01000	-	-	-	F420_oxidored,P5CR_dimer
Chromosome	pgaptmp_002641	1356854.N007_21235	2.73e-201	556.0	COG0346@1|root,COG0346@2|Bacteria,1V5HJ@1239|Firmicutes,4HJ2I@91061|Bacilli	91061|Bacilli	E	Glyoxalase-like domain	-	-	-	-	-	-	-	-	-	-	-	-	Glyoxalase_3
Chromosome	pgaptmp_002317	1356854.N007_16255	1.69e-189	526.0	COG0159@1|root,COG0159@2|Bacteria,1TPXA@1239|Firmicutes,4HFQ8@91061|Bacilli,27899@186823|Alicyclobacillaceae	91061|Bacilli	E	The alpha subunit is responsible for the aldol cleavage of indoleglycerol phosphate to indole and glyceraldehyde 3- phosphate	trpA	-	4.2.1.20	ko:K01695	ko00260,ko00400,ko01100,ko01110,ko01130,ko01230,map00260,map00400,map01100,map01110,map01130,map01230	M00023	R00674,R02340,R02722	RC00209,RC00210,RC00700,RC00701,RC02868	ko00000,ko00001,ko00002,ko01000	-	-	-	Trp_syntA
Chromosome	pgaptmp_002320	1356854.N007_16240	1.74e-179	501.0	COG0134@1|root,COG0134@2|Bacteria,1TR94@1239|Firmicutes,4HDZQ@91061|Bacilli,2789J@186823|Alicyclobacillaceae	91061|Bacilli	E	Belongs to the TrpC family	trpC	GO:0003674,GO:0003824,GO:0004425,GO:0016829,GO:0016830,GO:0016831	4.1.1.48,5.3.1.24	ko:K01609,ko:K13498	ko00400,ko01100,ko01110,ko01130,ko01230,map00400,map01100,map01110,map01130,map01230	M00023	R03508,R03509	RC00944,RC00945	ko00000,ko00001,ko00002,ko01000	-	-	-	IGPS
Chromosome	pgaptmp_002184	1356854.N007_17315	3.03e-186	518.0	COG0531@1|root,COG0531@2|Bacteria,1UM4D@1239|Firmicutes	1239|Firmicutes	E	TIGRFAM spore germination protein	-	-	-	ko:K06296	-	-	-	-	ko00000,ko02000	2.A.3.9.3	-	-	Spore_permease
Chromosome	pgaptmp_000113	1356854.N007_14775	1.13e-189	527.0	COG3483@1|root,COG3483@2|Bacteria,1TR14@1239|Firmicutes,4H9X1@91061|Bacilli,278W6@186823|Alicyclobacillaceae	91061|Bacilli	E	Heme-dependent dioxygenase that catalyzes the oxidative cleavage of the L-tryptophan (L-Trp) pyrrole ring and converts L- tryptophan to N-formyl-L-kynurenine. Catalyzes the oxidative cleavage of the indole moiety	kynA	GO:0003674,GO:0003824,GO:0004833,GO:0005488,GO:0006082,GO:0006520,GO:0006568,GO:0006569,GO:0006576,GO:0006586,GO:0006725,GO:0006807,GO:0008150,GO:0008152,GO:0009056,GO:0009063,GO:0009072,GO:0009074,GO:0009308,GO:0009310,GO:0009987,GO:0016043,GO:0016054,GO:0016491,GO:0016701,GO:0016702,GO:0019439,GO:0019441,GO:0019752,GO:0020037,GO:0022607,GO:0034641,GO:0042180,GO:0042402,GO:0042430,GO:0042436,GO:…	1.13.11.11	ko:K00453	ko00380,ko01100,map00380,map01100	M00038	R00678	RC00356	ko00000,ko00001,ko00002,ko01000	-	-	-	Trp_dioxygenase
Chromosome	pgaptmp_001447	1356854.N007_12800	4.31e-183	509.0	COG0139@1|root,COG0140@1|root,COG0139@2|Bacteria,COG0140@2|Bacteria,1UYNA@1239|Firmicutes,4HA9R@91061|Bacilli,279NY@186823|Alicyclobacillaceae	91061|Bacilli	E	Histidine biosynthesis bifunctional protein HisIE	hisI	-	3.5.4.19,3.6.1.31	ko:K01496,ko:K11755	ko00340,ko01100,ko01110,ko01230,map00340,map01100,map01110,map01230	M00026	R04035,R04037	RC00002,RC01055	ko00000,ko00001,ko00002,ko01000	-	-	iSB619.SA_RS14110,iYO844.BSU34860	PRA-CH,PRA-PH
Chromosome	pgaptmp_001446	1356854.N007_12795	2.21e-180	502.0	COG0107@1|root,COG0107@2|Bacteria,1TP0W@1239|Firmicutes,4HAAM@91061|Bacilli,277ZK@186823|Alicyclobacillaceae	91061|Bacilli	E	IGPS catalyzes the conversion of PRFAR and glutamine to IGP, AICAR and glutamate. The HisF subunit catalyzes the cyclization activity that produces IGP and AICAR from PRFAR using the ammonia provided by the HisH subunit	hisF	GO:0000107,GO:0003674,GO:0003824,GO:0016740,GO:0016757,GO:0016763	-	ko:K02500	ko00340,ko01100,ko01110,ko01230,map00340,map01100,map01110,map01230	M00026	R04558	RC00010,RC01190,RC01943	ko00000,ko00001,ko00002,ko01000	-	-	iSB619.SA_RS14115	His_biosynth
Chromosome	pgaptmp_000771	1356854.N007_11630	7.48e-184	510.0	COG0024@1|root,COG0024@2|Bacteria,1TQC1@1239|Firmicutes,4H9S9@91061|Bacilli,278SW@186823|Alicyclobacillaceae	91061|Bacilli	E	generally Co(II) however activity has been shown for some methionine aminopeptidases with Zn, Fe, or Mn	map	-	3.4.11.18	ko:K01265	-	-	-	-	ko00000,ko01000,ko01002	-	-	-	Peptidase_M24
Chromosome	pgaptmp_001754	1356854.N007_16820	8.35e-176	490.0	COG1126@1|root,COG1126@2|Bacteria,1TNYD@1239|Firmicutes,4H9WY@91061|Bacilli	91061|Bacilli	E	abc transporter atp-binding protein	yckI	-	-	ko:K10010	ko02010,map02010	M00234	-	-	ko00000,ko00001,ko00002,ko01000,ko02000	3.A.1.3.10,3.A.1.3.14	-	-	ABC_tran
Chromosome	pgaptmp_001445	1356854.N007_12790	1.96e-169	474.0	COG0106@1|root,COG0106@2|Bacteria,1V1IR@1239|Firmicutes,4HACP@91061|Bacilli,2789G@186823|Alicyclobacillaceae	91061|Bacilli	E	1-(5-phosphoribosyl)-5- (5-phosphoribosylamino)methylideneamino imidazole-4-carboxamide isomerase	hisA	GO:0000105,GO:0000162,GO:0003674,GO:0003824,GO:0003949,GO:0005575,GO:0005622,GO:0005623,GO:0005737,GO:0006082,GO:0006520,GO:0006547,GO:0006568,GO:0006576,GO:0006586,GO:0006725,GO:0006807,GO:0008150,GO:0008152,GO:0008652,GO:0009058,GO:0009072,GO:0009073,GO:0009308,GO:0009309,GO:0009987,GO:0016053,GO:0016853,GO:0016860,GO:0016861,GO:0018130,GO:0019438,GO:0019752,GO:0034641,GO:0042401,GO:0042430,GO:…	5.3.1.16	ko:K01814	ko00340,ko01100,ko01110,ko01230,map00340,map01100,map01110,map01230	M00026	R04640	RC00945	ko00000,ko00001,ko00002,ko01000	-	-	-	His_biosynth
Chromosome	pgaptmp_002319	1356854.N007_16245	1.57e-178	496.0	COG0135@1|root,COG0135@2|Bacteria,1V6Y0@1239|Firmicutes,4HGCY@91061|Bacilli	91061|Bacilli	E	belongs to the TrpF family	trpF	-	5.3.1.24	ko:K01817	ko00400,ko01100,ko01110,ko01130,ko01230,map00400,map01100,map01110,map01130,map01230	M00023	R03509	RC00945	ko00000,ko00001,ko00002,ko01000	-	-	-	PRAI
Chromosome	pgaptmp_002611	1356854.N007_19805	4.66e-175	488.0	COG2755@1|root,COG2755@2|Bacteria	2|Bacteria	E	lipolytic protein G-D-S-L family	-	-	-	-	-	-	-	-	-	-	-	-	DUF2341,GGACT,Laminin_G_3,Lipase_GDSL_2,SASA
Chromosome	pgaptmp_000672	1356854.N007_15805	1.33e-168	471.0	COG1126@1|root,COG1126@2|Bacteria,1TNYD@1239|Firmicutes,4H9WY@91061|Bacilli	91061|Bacilli	E	abc transporter atp-binding protein	artM	-	3.6.3.21	ko:K02028	-	M00236	-	-	ko00000,ko00002,ko01000,ko02000	3.A.1.3	-	-	ABC_tran
Chromosome	pgaptmp_002294	1356854.N007_08510	3.94e-159	446.0	COG0289@1|root,COG0289@2|Bacteria,1TR9D@1239|Firmicutes,4HA5X@91061|Bacilli,277X7@186823|Alicyclobacillaceae	91061|Bacilli	E	Catalyzes the conversion of 4-hydroxy- tetrahydrodipicolinate (HTPA) to tetrahydrodipicolinate	dapB	GO:0003674,GO:0003824,GO:0005575,GO:0005622,GO:0005623,GO:0005737,GO:0005829,GO:0006082,GO:0006520,GO:0006807,GO:0008150,GO:0008152,GO:0008652,GO:0008839,GO:0009058,GO:0009987,GO:0016053,GO:0016491,GO:0016627,GO:0016628,GO:0019752,GO:0019877,GO:0043436,GO:0043648,GO:0043650,GO:0044237,GO:0044238,GO:0044249,GO:0044281,GO:0044283,GO:0044424,GO:0044444,GO:0044464,GO:0046394,GO:0046451,GO:0055114,GO:…	1.17.1.8	ko:K00215	ko00261,ko00300,ko01100,ko01110,ko01120,ko01130,ko01230,map00261,map00300,map01100,map01110,map01120,map01130,map01230	M00016,M00525,M00526,M00527	R04198,R04199	RC00478	ko00000,ko00001,ko00002,ko01000	-	-	iYO844.BSU22490	DapB_C,DapB_N
Chromosome	pgaptmp_000852	1356854.N007_16410	1.4e-172	481.0	COG2755@1|root,COG2755@2|Bacteria,1TQEE@1239|Firmicutes	1239|Firmicutes	E	G-D-S-L family	-	-	-	-	-	-	-	-	-	-	-	-	Lipase_GDSL_2
Chromosome	pgaptmp_000521	1356854.N007_01720	8.4e-121	350.0	COG2171@1|root,COG2171@2|Bacteria,1TQUJ@1239|Firmicutes,4H9KY@91061|Bacilli,2786A@186823|Alicyclobacillaceae	91061|Bacilli	E	Catalyzes the transfer of an acetyl group from acetyl- CoA to tetrahydrodipicolinate	dapH	-	2.3.1.117,2.3.1.89	ko:K00674,ko:K05822	ko00300,ko01100,ko01110,ko01120,ko01230,map00300,map01100,map01110,map01120,map01230	M00016,M00525	R04364,R04365	RC00004,RC01136	ko00000,ko00001,ko00002,ko01000	-	-	iYO844.BSU14180	DapH_N,Hexapep
Chromosome	pgaptmp_003837	1356854.N007_00920	7.87e-168	468.0	COG2049@1|root,COG2049@2|Bacteria,1TTBZ@1239|Firmicutes,4HHJJ@91061|Bacilli,278U6@186823|Alicyclobacillaceae	91061|Bacilli	E	Allophanate hydrolase subunit 1	kipI	-	-	ko:K06351	-	-	-	-	ko00000	-	-	-	CT_C_D
Chromosome	pgaptmp_000762	1356854.N007_11580	2.57e-158	444.0	COG1296@1|root,COG1296@2|Bacteria,1TP8P@1239|Firmicutes,4HJ37@91061|Bacilli,279PD@186823|Alicyclobacillaceae	91061|Bacilli	E	AzlC protein	-	-	-	-	-	-	-	-	-	-	-	-	AzlC
Chromosome	pgaptmp_001444	1356854.N007_12785	4.33e-170	474.0	COG0118@1|root,COG0118@2|Bacteria,1TQT0@1239|Firmicutes,4HFXQ@91061|Bacilli,278AB@186823|Alicyclobacillaceae	91061|Bacilli	E	IGPS catalyzes the conversion of PRFAR and glutamine to IGP, AICAR and glutamate. The HisH subunit provides the glutamine amidotransferase activity that produces the ammonia necessary to HisF for the synthesis of IGP and AICAR	hisH	GO:0000105,GO:0000107,GO:0003674,GO:0003824,GO:0006082,GO:0006520,GO:0006547,GO:0006725,GO:0006807,GO:0008150,GO:0008152,GO:0008652,GO:0009058,GO:0009987,GO:0016053,GO:0016740,GO:0016757,GO:0016763,GO:0018130,GO:0019438,GO:0019752,GO:0034641,GO:0043436,GO:0044237,GO:0044238,GO:0044249,GO:0044281,GO:0044283,GO:0046394,GO:0046483,GO:0052803,GO:0071704,GO:1901360,GO:1901362,GO:1901564,GO:1901566,GO:…	-	ko:K02501	ko00340,ko01100,ko01110,ko01230,map00340,map01100,map01110,map01230	M00026	R04558	RC00010,RC01190,RC01943	ko00000,ko00001,ko00002,ko01000	-	-	-	GATase
Chromosome	pgaptmp_002495	1356854.N007_03915	3.39e-160	449.0	COG2003@1|root,COG2003@2|Bacteria,1TQ3K@1239|Firmicutes,4HB1W@91061|Bacilli,2789Y@186823|Alicyclobacillaceae	91061|Bacilli	E	Belongs to the UPF0758 family	radC	-	-	ko:K03630	-	-	-	-	ko00000	-	-	-	RadC
Chromosome	pgaptmp_000374	1356854.N007_07960	1.75e-161	452.0	COG2755@1|root,COG2755@2|Bacteria,1VAXZ@1239|Firmicutes,4HMD9@91061|Bacilli	91061|Bacilli	E	GDSL-like Lipase/Acylhydrolase	-	-	-	-	-	-	-	-	-	-	-	-	Lipase_GDSL_2
Chromosome	pgaptmp_000226	1356854.N007_00355	5.08e-164	458.0	COG4359@1|root,COG4359@2|Bacteria,1TSZ9@1239|Firmicutes	1239|Firmicutes	E	Dephosphorylates 2-hydroxy-3-keto-5-methylthiopentenyl- 1-phosphate (HK-MTPenyl-1-P) yielding 1,2-dihydroxy-3-keto-5- methylthiopentene (DHK-MTPene)	mtnX	-	3.1.3.87	ko:K08966	ko00270,ko01100,map00270,map01100	M00034	R07394	RC02074	ko00000,ko00001,ko00002,ko01000	-	-	iYO844.BSU13600	HAD,Put_Phosphatase
Chromosome	pgaptmp_001527	1356854.N007_10450	4.51e-162	453.0	COG2755@1|root,COG2755@2|Bacteria,1VI9Z@1239|Firmicutes,4HP09@91061|Bacilli	91061|Bacilli	E	GDSL-like Lipase/Acylhydrolase family	-	-	-	-	-	-	-	-	-	-	-	-	Lipase_GDSL_2
Chromosome	pgaptmp_003978	1356854.N007_19175	1.77e-158	444.0	COG2755@1|root,COG2755@2|Bacteria,1V2BU@1239|Firmicutes,4HFRU@91061|Bacilli	91061|Bacilli	E	G-D-S-L family	-	-	-	-	-	-	-	-	-	-	-	-	Lipase_GDSL_2
Chromosome	pgaptmp_000673	1356854.N007_15800	1.04e-140	399.0	COG0765@1|root,COG0765@2|Bacteria,1TPM3@1239|Firmicutes,4HAS2@91061|Bacilli,279II@186823|Alicyclobacillaceae	91061|Bacilli	E	Binding-protein-dependent transport system inner membrane component	artQ	GO:0003333,GO:0003674,GO:0005215,GO:0005342,GO:0005575,GO:0005623,GO:0005886,GO:0006810,GO:0006811,GO:0006820,GO:0006865,GO:0008150,GO:0008509,GO:0008514,GO:0015075,GO:0015171,GO:0015318,GO:0015711,GO:0015849,GO:0016020,GO:0022857,GO:0034220,GO:0044464,GO:0046942,GO:0046943,GO:0051179,GO:0051234,GO:0055085,GO:0071702,GO:0071705,GO:0071944,GO:0098656,GO:1903825,GO:1905039	-	ko:K02029	-	M00236	-	-	ko00000,ko00002,ko02000	3.A.1.3	-	-	BPD_transp_1
Chromosome	pgaptmp_002583	1356854.N007_04360	2.47e-149	421.0	COG1280@1|root,COG1280@2|Bacteria	2|Bacteria	E	homoserine transmembrane transporter activity	chpE	-	-	ko:K06600,ko:K06895	-	-	-	-	ko00000,ko02000,ko02035	2.A.75.1,2.A.76	-	-	LysE
Chromosome	pgaptmp_001185	1356854.N007_18930	5.68e-148	417.0	COG0831@1|root,COG0832@1|root,COG0831@2|Bacteria,COG0832@2|Bacteria,1V7GU@1239|Firmicutes,4HIJS@91061|Bacilli	91061|Bacilli	E	Belongs to the urease gamma subunit family	ureA	-	3.5.1.5	ko:K01430	ko00220,ko00230,ko00791,ko01100,ko01120,map00220,map00230,map00791,map01100,map01120	-	R00131	RC02798,RC02806	ko00000,ko00001,ko01000	-	-	iSB619.SA_RS11965,iYO844.BSU36660	Urease_gamma
Chromosome	pgaptmp_001441	1356854.N007_12770	4.67e-147	414.0	COG0040@1|root,COG0040@2|Bacteria,1TSVZ@1239|Firmicutes,4H9MH@91061|Bacilli,2789U@186823|Alicyclobacillaceae	91061|Bacilli	E	Catalyzes the condensation of ATP and 5-phosphoribose 1- diphosphate to form N'-(5'-phosphoribosyl)-ATP (PR-ATP). Has a crucial role in the pathway because the rate of histidine biosynthesis seems to be controlled primarily by regulation of HisG enzymatic activity	hisG	GO:0000105,GO:0003674,GO:0003824,GO:0003879,GO:0006082,GO:0006520,GO:0006547,GO:0006725,GO:0006807,GO:0008150,GO:0008152,GO:0008652,GO:0009058,GO:0009987,GO:0016053,GO:0016740,GO:0016757,GO:0016763,GO:0018130,GO:0019438,GO:0019752,GO:0034641,GO:0043436,GO:0044237,GO:0044238,GO:0044249,GO:0044281,GO:0044283,GO:0046394,GO:0046483,GO:0052803,GO:0071704,GO:1901360,GO:1901362,GO:1901564,GO:1901566,GO:…	2.4.2.17	ko:K00765,ko:K02502	ko00340,ko01100,ko01110,ko01230,map00340,map01100,map01110,map01230	M00026	R01071	RC02819,RC03200	ko00000,ko00001,ko00002,ko01000	-	-	-	HisG,tRNA-synt_His
Chromosome	pgaptmp_003680	1356854.N007_19910	5.39e-136	386.0	COG1174@1|root,COG1174@2|Bacteria,1UHWH@1239|Firmicutes,4ISE5@91061|Bacilli,279KQ@186823|Alicyclobacillaceae	91061|Bacilli	E	Binding-protein-dependent transport system inner membrane component	-	-	-	ko:K05846	ko02010,map02010	M00209	-	-	ko00000,ko00001,ko00002,ko02000	3.A.1.12	-	-	BPD_transp_1
Chromosome	pgaptmp_001443	1356854.N007_12780	7.54e-143	403.0	COG0131@1|root,COG0131@2|Bacteria,1TRH7@1239|Firmicutes,4HCFG@91061|Bacilli,278AG@186823|Alicyclobacillaceae	91061|Bacilli	E	Imidazoleglycerol-phosphate dehydratase	hisB	GO:0000105,GO:0003674,GO:0003824,GO:0004424,GO:0006082,GO:0006520,GO:0006547,GO:0006725,GO:0006807,GO:0008150,GO:0008152,GO:0008652,GO:0009058,GO:0009987,GO:0016053,GO:0016829,GO:0016835,GO:0016836,GO:0018130,GO:0019438,GO:0019752,GO:0034641,GO:0043436,GO:0044237,GO:0044238,GO:0044249,GO:0044281,GO:0044283,GO:0046394,GO:0046483,GO:0052803,GO:0071704,GO:1901360,GO:1901362,GO:1901564,GO:1901566,GO:…	4.2.1.19	ko:K01693	ko00340,ko01100,ko01110,ko01230,map00340,map01100,map01110,map01230	M00026	R03457	RC00932	ko00000,ko00001,ko00002,ko01000	-	-	iSB619.SA_RS14130	IGPD
Chromosome	pgaptmp_003404	1356854.N007_09660	1.21e-147	415.0	COG0066@1|root,COG0066@2|Bacteria,1V1I6@1239|Firmicutes,4HH3U@91061|Bacilli	91061|Bacilli	E	Catalyzes the isomerization between 2-isopropylmalate and 3-isopropylmalate, via the formation of 2-isopropylmaleate	leuD	-	4.2.1.33,4.2.1.35	ko:K01704	ko00290,ko00660,ko01100,ko01110,ko01210,ko01230,map00290,map00660,map01100,map01110,map01210,map01230	M00432,M00535	R03896,R03898,R03968,R04001,R10170	RC00976,RC00977,RC01041,RC01046,RC03072	br01601,ko00000,ko00001,ko00002,ko01000	-	-	-	Aconitase_C
Chromosome	pgaptmp_001623	1356854.N007_00645	7.32e-124	353.0	COG0665@1|root,COG0665@2|Bacteria	1356854.N007_00645|-	E	tRNA (5-methylaminomethyl-2-thiouridylate)-methyltransferase activity	-	-	-	-	-	-	-	-	-	-	-	-	-
Chromosome	pgaptmp_002403	1356854.N007_03440	1.28e-130	372.0	COG0421@1|root,COG0421@2|Bacteria,1V9AM@1239|Firmicutes	1239|Firmicutes	E	Spermine/spermidine synthase domain	-	-	-	-	-	-	-	-	-	-	-	-	Spermine_synth
Chromosome	pgaptmp_002553	1356854.N007_04210	6.64e-132	373.0	COG0241@1|root,COG0241@2|Bacteria,1V6XD@1239|Firmicutes,4HDMZ@91061|Bacilli,279VJ@186823|Alicyclobacillaceae	91061|Bacilli	E	D,D-heptose 1,7-bisphosphate phosphatase	-	-	3.1.3.82,3.1.3.83	ko:K03273	ko00540,ko01100,map00540,map01100	M00064	R05647,R09771	RC00017	ko00000,ko00001,ko00002,ko01000,ko01005	-	-	-	HAD_2,Hydrolase_like,PNK3P
Chromosome	pgaptmp_003409	1356854.N007_09685	1.01e-111	322.0	COG0440@1|root,COG0440@2|Bacteria,1V2AJ@1239|Firmicutes,4HHSU@91061|Bacilli	91061|Bacilli	E	Acetolactate synthase	ilvH	-	2.2.1.6	ko:K01653	ko00290,ko00650,ko00660,ko00770,ko01100,ko01110,ko01130,ko01210,ko01230,map00290,map00650,map00660,map00770,map01100,map01110,map01130,map01210,map01230	M00019,M00570	R00006,R00014,R00226,R03050,R04672,R04673,R08648	RC00027,RC00106,RC01192,RC02744,RC02893	ko00000,ko00001,ko00002,ko01000	-	-	-	ACT,ACT_5,ALS_ss_C
Chromosome	pgaptmp_001466	1356854.N007_12895	2.99e-114	327.0	COG0066@1|root,COG0066@2|Bacteria,1V1I6@1239|Firmicutes,4HFTY@91061|Bacilli	91061|Bacilli	E	Catalyzes the isomerization between 2-isopropylmalate and 3-isopropylmalate, via the formation of 2-isopropylmaleate	-	-	-	-	-	-	-	-	-	-	-	-	Aconitase_C
Chromosome	pgaptmp_001469	1356854.N007_12915	7.94e-119	339.0	COG0066@1|root,COG0066@2|Bacteria,1V1I6@1239|Firmicutes	1239|Firmicutes	E	Catalyzes the isomerization between 2-isopropylmalate and 3-isopropylmalate, via the formation of 2-isopropylmaleate	-	-	-	-	-	-	-	-	-	-	-	-	Aconitase_C
Chromosome	pgaptmp_001771	1356854.N007_16730	1.74e-117	335.0	COG1246@1|root,COG1246@2|Bacteria,1V6TZ@1239|Firmicutes,4HJEJ@91061|Bacilli	91061|Bacilli	E	Acetyltransferase (GNAT) domain	-	-	2.3.1.1	ko:K00619	ko00220,ko01100,ko01110,ko01130,ko01210,ko01230,map00220,map01100,map01110,map01130,map01210,map01230	M00028	R00259	RC00004,RC00064	ko00000,ko00001,ko00002,ko01000	-	-	-	Acetyltransf_1
Chromosome	pgaptmp_002466	1356854.N007_03765	5.71e-109	313.0	COG0757@1|root,COG0757@2|Bacteria,1V6E8@1239|Firmicutes,4HJ2V@91061|Bacilli,278FJ@186823|Alicyclobacillaceae	91061|Bacilli	E	Catalyzes a trans-dehydration via an enolate intermediate	aroQ	-	4.2.1.10	ko:K03786	ko00400,ko01100,ko01110,ko01130,ko01230,map00400,map01100,map01110,map01130,map01230	M00022	R03084	RC00848	ko00000,ko00001,ko00002,ko01000	-	-	-	DHquinase_II
Chromosome	pgaptmp_003269	1356854.N007_16975	6.08e-106	305.0	COG0346@1|root,COG0346@2|Bacteria,1UYR9@1239|Firmicutes,4HN48@91061|Bacilli	91061|Bacilli	E	Glyoxalase/Bleomycin resistance protein/Dioxygenase superfamily	-	-	-	-	-	-	-	-	-	-	-	-	Glyoxalase
Chromosome	pgaptmp_002236	1356854.N007_21475	7.17e-99	286.0	COG0346@1|root,COG0346@2|Bacteria,1V422@1239|Firmicutes,4HH25@91061|Bacilli	91061|Bacilli	E	Metallothiol transferase which confers resistance to fosfomycin by catalyzing the addition of a thiol cofactor to fosfomycin. L-cysteine is probably the physiological thiol donor	fosB	GO:0003674,GO:0003824,GO:0004364,GO:0008150,GO:0016740,GO:0016765,GO:0042221,GO:0046677,GO:0050896	-	ko:K11210,ko:K21252	-	-	-	-	ko00000,ko01000,ko01504	-	-	-	Glyoxalase
Chromosome	pgaptmp_002648	1356854.N007_13665	1.86e-94	275.0	COG0346@1|root,COG0346@2|Bacteria,1V5D6@1239|Firmicutes,4HI69@91061|Bacilli	91061|Bacilli	E	glyoxalase	-	-	4.4.1.5,5.1.99.1	ko:K01759,ko:K05606	ko00280,ko00620,ko00630,ko00640,ko00720,ko01100,ko01120,ko01200,map00280,map00620,map00630,map00640,map00720,map01100,map01120,map01200	M00373,M00375,M00376,M00741	R02530,R02765,R09979	RC00004,RC00740,RC00780,RC02739	ko00000,ko00001,ko00002,ko01000	-	-	-	Glyoxalase,Glyoxalase_4
Chromosome	pgaptmp_000387	1356854.N007_11020	8.72e-88	258.0	COG0346@1|root,COG0346@2|Bacteria	2|Bacteria	E	lactoylglutathione lyase activity	-	-	-	-	-	-	-	-	-	-	-	-	Glyoxalase
Chromosome	pgaptmp_000389	1356854.N007_11010	2.31e-87	256.0	COG0346@1|root,COG0346@2|Bacteria,1V6MB@1239|Firmicutes,4HHPH@91061|Bacilli,27A4U@186823|Alicyclobacillaceae	91061|Bacilli	E	Glyoxalase/Bleomycin resistance protein/Dioxygenase superfamily	glxI	-	4.4.1.5	ko:K01759	ko00620,map00620	-	R02530	RC00004,RC00740	ko00000,ko00001,ko01000	-	-	-	Glyoxalase
Chromosome	pgaptmp_002355	1356854.N007_14575	3.56e-86	253.0	COG0509@1|root,COG0509@2|Bacteria,1V6WV@1239|Firmicutes,4HIMA@91061|Bacilli,279UB@186823|Alicyclobacillaceae	91061|Bacilli	E	Is also involved in protein lipoylation via its role as an octanoyl lipoyl carrier protein intermediate	gcvH	-	-	ko:K02437	ko00260,ko00630,ko01100,ko01110,ko01130,ko01200,map00260,map00630,map01100,map01110,map01130,map01200	M00532	R01221	RC00022,RC02834	ko00000,ko00001,ko00002	-	-	-	GCV_H
Chromosome	pgaptmp_002790	1356854.N007_20075	1.85e-91	266.0	COG0346@1|root,COG0346@2|Bacteria,1VAEF@1239|Firmicutes,4HGTX@91061|Bacilli,27A1F@186823|Alicyclobacillaceae	91061|Bacilli	E	Glyoxalase/Bleomycin resistance protein/Dioxygenase superfamily	-	-	-	-	-	-	-	-	-	-	-	-	Glyoxalase
Chromosome	pgaptmp_002322	1356854.N007_16230	3.77e-81	240.0	COG4401@1|root,COG4401@2|Bacteria,1VAID@1239|Firmicutes,4HKTN@91061|Bacilli,27A2V@186823|Alicyclobacillaceae	91061|Bacilli	E	Catalyzes the Claisen rearrangement of chorismate to prephenate. Probably involved in the aromatic amino acid biosynthesis	aroH	GO:0003674,GO:0003824,GO:0004106,GO:0006082,GO:0008150,GO:0008152,GO:0009987,GO:0016853,GO:0016866,GO:0019752,GO:0043436,GO:0043648,GO:0044237,GO:0044281,GO:0046417,GO:0071704	5.4.99.5	ko:K06208	ko00400,ko01100,ko01110,ko01130,ko01230,map00400,map01100,map01110,map01130,map01230	M00024,M00025	R01715	RC03116	ko00000,ko00001,ko00002,ko01000	-	-	-	CM_1
Chromosome	pgaptmp_002838	1356854.N007_19315	4.76e-73	219.0	COG0069@1|root,COG0069@2|Bacteria,1TSHA@1239|Firmicutes,4HA97@91061|Bacilli	91061|Bacilli	E	Belongs to the glutamate synthase family	yerD	GO:0003674,GO:0003824,GO:0005575,GO:0005622,GO:0005623,GO:0005737,GO:0006082,GO:0006520,GO:0006536,GO:0006537,GO:0006541,GO:0006807,GO:0008150,GO:0008152,GO:0008652,GO:0009058,GO:0009064,GO:0009084,GO:0009987,GO:0015930,GO:0016053,GO:0016491,GO:0016638,GO:0019676,GO:0019740,GO:0019752,GO:0043436,GO:0043648,GO:0043650,GO:0044237,GO:0044238,GO:0044249,GO:0044281,GO:0044283,GO:0044424,GO:0044464,GO:…	1.4.7.1	ko:K00284	ko00630,ko00910,ko01120,map00630,map00910,map01120	-	R00021,R10086	RC00006,RC00010	ko00000,ko00001,ko01000	-	-	-	Glu_synthase
Chromosome	pgaptmp_001349	1356854.N007_12295	2.19e-67	204.0	COG1605@1|root,COG1605@2|Bacteria,1VNBE@1239|Firmicutes,4HSEW@91061|Bacilli	91061|Bacilli	E	Chorismate mutase type II	-	-	-	-	-	-	-	-	-	-	-	-	CM_2
Chromosome	pgaptmp_003356	1356854.N007_06285	9.21e-68	204.0	COG2755@1|root,COG2755@2|Bacteria,1UNCS@1239|Firmicutes,4IUA9@91061|Bacilli	91061|Bacilli	E	Stress responsive A/B Barrel Domain	-	-	-	-	-	-	-	-	-	-	-	-	Dabb
Chromosome	pgaptmp_002216	1356854.N007_20470	8.74e-62	189.0	COG1605@1|root,COG1605@2|Bacteria,1VNBE@1239|Firmicutes,4HSEW@91061|Bacilli	91061|Bacilli	E	Chorismate mutase type II	-	-	-	-	-	-	-	-	-	-	-	-	CM_2
Chromosome	pgaptmp_003741	1356854.N007_04575	9.4e-57	176.0	COG1164@1|root,COG1164@2|Bacteria	2|Bacteria	E	metalloendopeptidase activity	pepF	-	-	ko:K08602	-	-	-	-	ko00000,ko01000,ko01002	-	-	-	Peptidase_M3
Chromosome	pgaptmp_001223	1356854.N007_14045	0.0	1301.0	COG0129@1|root,COG0129@2|Bacteria,1U56J@1239|Firmicutes,4HD31@91061|Bacilli	91061|Bacilli	E	Belongs to the IlvD Edd family	-	-	4.2.1.82	ko:K22396	ko00040,map00040	-	R02429	RC00543	ko00000,ko00001,ko01000	-	-	-	ILVD_EDD
Chromosome	pgaptmp_000923	1356854.N007_01295	0.0	1154.0	COG0697@1|root,COG0697@2|Bacteria,1TP7K@1239|Firmicutes,4HAH1@91061|Bacilli,27866@186823|Alicyclobacillaceae	91061|Bacilli	E	Bacillus/Clostridium GerA spore germination protein	-	-	-	ko:K06295	-	-	-	-	ko00000	-	-	-	GerA
Chromosome	pgaptmp_002707	1356854.N007_13420	0.0	1014.0	COG0697@1|root,COG0697@2|Bacteria,1TP7K@1239|Firmicutes,4HAH1@91061|Bacilli	91061|Bacilli	E	Spore germination protein	-	-	-	ko:K06295,ko:K06307	-	-	-	-	ko00000	-	-	-	GerA
Chromosome	pgaptmp_000944	1356854.N007_01400	0.0	1053.0	COG0697@1|root,COG0697@2|Bacteria,1TP7K@1239|Firmicutes,4HAH1@91061|Bacilli	91061|Bacilli	E	Spore germination protein	-	-	-	ko:K06310	-	-	-	-	ko00000	-	-	-	GerA
Chromosome	pgaptmp_001675	1120972.AUMH01000002_gene2710	4.87e-299	823.0	COG0697@1|root,COG0697@2|Bacteria,1TP7K@1239|Firmicutes,4HAH1@91061|Bacilli,27952@186823|Alicyclobacillaceae	91061|Bacilli	E	PFAM GerA spore germination protein	-	-	-	ko:K06295,ko:K06307	-	-	-	-	ko00000	-	-	-	GerA
Chromosome	pgaptmp_000954	1356854.N007_01445	0.0	997.0	COG0697@1|root,COG0697@2|Bacteria,1TP7K@1239|Firmicutes,4HAH1@91061|Bacilli	91061|Bacilli	E	Spore germination protein	-	-	-	ko:K06295,ko:K06307	-	-	-	-	ko00000	-	-	-	GerA
Chromosome	pgaptmp_002118	1356854.N007_18405	0.0	986.0	COG0697@1|root,COG0697@2|Bacteria,1TP7K@1239|Firmicutes,4HBWN@91061|Bacilli,2796K@186823|Alicyclobacillaceae	91061|Bacilli	E	Bacillus/Clostridium GerA spore germination protein	spoVAF	-	-	ko:K06408	-	-	-	-	ko00000	-	-	-	GerA
Chromosome	pgaptmp_001424	1356854.N007_12685	7.69e-228	628.0	COG0697@1|root,COG0697@2|Bacteria,1TR1G@1239|Firmicutes,4HB57@91061|Bacilli	91061|Bacilli	E	of the drug metabolite transporter (DMT) superfamily	yxxF	-	-	-	-	-	-	-	-	-	-	-	EamA
Chromosome	pgaptmp_001246	1356854.N007_13930	3.52e-227	626.0	COG0697@1|root,COG0697@2|Bacteria,1TP9B@1239|Firmicutes,4H9TT@91061|Bacilli,2799I@186823|Alicyclobacillaceae	91061|Bacilli	E	Putative multidrug resistance efflux transporter	yjlA	-	-	-	-	-	-	-	-	-	-	-	EmrE
Chromosome	pgaptmp_003263	1356854.N007_16945	9.66e-224	617.0	COG0697@1|root,COG0697@2|Bacteria,1TSE2@1239|Firmicutes,4HBD2@91061|Bacilli	91061|Bacilli	E	transporter	yoaV3	-	-	-	-	-	-	-	-	-	-	-	EamA
Chromosome	pgaptmp_001452	1356854.N007_12825	1.9e-205	570.0	COG0697@1|root,COG0697@2|Bacteria,1TRKE@1239|Firmicutes,4HF6M@91061|Bacilli	91061|Bacilli	E	EamA-like transporter family	-	-	-	-	-	-	-	-	-	-	-	-	EamA
Chromosome	pgaptmp_000214	1356854.N007_17980	8.01e-201	558.0	COG0697@1|root,COG0697@2|Bacteria,1TRJZ@1239|Firmicutes,4HDJI@91061|Bacilli,278A5@186823|Alicyclobacillaceae	91061|Bacilli	E	EamA-like transporter family	yvbV	-	-	-	-	-	-	-	-	-	-	-	EamA
Chromosome	pgaptmp_003331	1356854.N007_15720	6.87e-202	560.0	COG0697@1|root,COG0697@2|Bacteria,1VM62@1239|Firmicutes,4HPP1@91061|Bacilli	91061|Bacilli	E	EamA-like transporter family	-	-	-	-	-	-	-	-	-	-	-	-	EamA
Chromosome	pgaptmp_000830	1356854.N007_17745	1.21e-210	582.0	COG0697@1|root,COG0697@2|Bacteria,1V23Q@1239|Firmicutes,4HG26@91061|Bacilli,278DY@186823|Alicyclobacillaceae	91061|Bacilli	E	EamA-like transporter family	-	-	-	-	-	-	-	-	-	-	-	-	EamA
Chromosome	pgaptmp_003769	1356854.N007_01905	6.08e-193	536.0	COG0697@1|root,COG0697@2|Bacteria,1TRJZ@1239|Firmicutes,4HDJI@91061|Bacilli,278A5@186823|Alicyclobacillaceae	91061|Bacilli	E	EamA-like transporter family	-	-	-	-	-	-	-	-	-	-	-	-	EamA
Chromosome	pgaptmp_002763	1356854.N007_17040	2.3e-199	555.0	COG0697@1|root,COG0697@2|Bacteria,1TR6G@1239|Firmicutes,4HAMD@91061|Bacilli,278BW@186823|Alicyclobacillaceae	91061|Bacilli	E	EamA-like transporter family	ydeD	-	-	-	-	-	-	-	-	-	-	-	EamA
Chromosome	pgaptmp_004052	1356854.N007_02660	1.6e-182	509.0	COG0697@1|root,COG0697@2|Bacteria	2|Bacteria	E	spore germination	-	-	-	ko:K08978	-	-	-	-	ko00000,ko02000	2.A.7.2	-	-	EamA
Chromosome	pgaptmp_002706	1356854.N007_13415	5.47e-76	226.0	COG2329@1|root,COG2329@2|Bacteria,1VAM1@1239|Firmicutes,4HJD7@91061|Bacilli	91061|Bacilli	E	enzyme involved in biosynthesis of extracellular polysaccharides	yqjZ	-	-	-	-	-	-	-	-	-	-	-	ABM
Chromosome	pgaptmp_000007	1356854.N007_06580	5.95e-75	223.0	COG2329@1|root,COG2329@2|Bacteria,1VAM1@1239|Firmicutes,4HJD7@91061|Bacilli	91061|Bacilli	E	enzyme involved in biosynthesis of extracellular polysaccharides	yqjZ	-	-	-	-	-	-	-	-	-	-	-	ABM
Chromosome	pgaptmp_001223	1356854.N007_14045	0.0	1301.0	COG0129@1|root,COG0129@2|Bacteria,1U56J@1239|Firmicutes,4HD31@91061|Bacilli	91061|Bacilli	G	Belongs to the IlvD Edd family	-	-	4.2.1.82	ko:K22396	ko00040,map00040	-	R02429	RC00543	ko00000,ko00001,ko01000	-	-	-	ILVD_EDD
Chromosome	pgaptmp_000923	1356854.N007_01295	0.0	1154.0	COG0697@1|root,COG0697@2|Bacteria,1TP7K@1239|Firmicutes,4HAH1@91061|Bacilli,27866@186823|Alicyclobacillaceae	91061|Bacilli	G	Bacillus/Clostridium GerA spore germination protein	-	-	-	ko:K06295	-	-	-	-	ko00000	-	-	-	GerA
Chromosome	pgaptmp_002707	1356854.N007_13420	0.0	1014.0	COG0697@1|root,COG0697@2|Bacteria,1TP7K@1239|Firmicutes,4HAH1@91061|Bacilli	91061|Bacilli	G	Spore germination protein	-	-	-	ko:K06295,ko:K06307	-	-	-	-	ko00000	-	-	-	GerA
Chromosome	pgaptmp_000944	1356854.N007_01400	0.0	1053.0	COG0697@1|root,COG0697@2|Bacteria,1TP7K@1239|Firmicutes,4HAH1@91061|Bacilli	91061|Bacilli	G	Spore germination protein	-	-	-	ko:K06310	-	-	-	-	ko00000	-	-	-	GerA
Chromosome	pgaptmp_001675	1120972.AUMH01000002_gene2710	4.87e-299	823.0	COG0697@1|root,COG0697@2|Bacteria,1TP7K@1239|Firmicutes,4HAH1@91061|Bacilli,27952@186823|Alicyclobacillaceae	91061|Bacilli	G	PFAM GerA spore germination protein	-	-	-	ko:K06295,ko:K06307	-	-	-	-	ko00000	-	-	-	GerA
Chromosome	pgaptmp_000954	1356854.N007_01445	0.0	997.0	COG0697@1|root,COG0697@2|Bacteria,1TP7K@1239|Firmicutes,4HAH1@91061|Bacilli	91061|Bacilli	G	Spore germination protein	-	-	-	ko:K06295,ko:K06307	-	-	-	-	ko00000	-	-	-	GerA
Chromosome	pgaptmp_002118	1356854.N007_18405	0.0	986.0	COG0697@1|root,COG0697@2|Bacteria,1TP7K@1239|Firmicutes,4HBWN@91061|Bacilli,2796K@186823|Alicyclobacillaceae	91061|Bacilli	G	Bacillus/Clostridium GerA spore germination protein	spoVAF	-	-	ko:K06408	-	-	-	-	ko00000	-	-	-	GerA
Chromosome	pgaptmp_001424	1356854.N007_12685	7.69e-228	628.0	COG0697@1|root,COG0697@2|Bacteria,1TR1G@1239|Firmicutes,4HB57@91061|Bacilli	91061|Bacilli	G	of the drug metabolite transporter (DMT) superfamily	yxxF	-	-	-	-	-	-	-	-	-	-	-	EamA
Chromosome	pgaptmp_001246	1356854.N007_13930	3.52e-227	626.0	COG0697@1|root,COG0697@2|Bacteria,1TP9B@1239|Firmicutes,4H9TT@91061|Bacilli,2799I@186823|Alicyclobacillaceae	91061|Bacilli	G	Putative multidrug resistance efflux transporter	yjlA	-	-	-	-	-	-	-	-	-	-	-	EmrE
Chromosome	pgaptmp_003263	1356854.N007_16945	9.66e-224	617.0	COG0697@1|root,COG0697@2|Bacteria,1TSE2@1239|Firmicutes,4HBD2@91061|Bacilli	91061|Bacilli	G	transporter	yoaV3	-	-	-	-	-	-	-	-	-	-	-	EamA
Chromosome	pgaptmp_001452	1356854.N007_12825	1.9e-205	570.0	COG0697@1|root,COG0697@2|Bacteria,1TRKE@1239|Firmicutes,4HF6M@91061|Bacilli	91061|Bacilli	G	EamA-like transporter family	-	-	-	-	-	-	-	-	-	-	-	-	EamA
Chromosome	pgaptmp_000214	1356854.N007_17980	8.01e-201	558.0	COG0697@1|root,COG0697@2|Bacteria,1TRJZ@1239|Firmicutes,4HDJI@91061|Bacilli,278A5@186823|Alicyclobacillaceae	91061|Bacilli	G	EamA-like transporter family	yvbV	-	-	-	-	-	-	-	-	-	-	-	EamA
Chromosome	pgaptmp_003331	1356854.N007_15720	6.87e-202	560.0	COG0697@1|root,COG0697@2|Bacteria,1VM62@1239|Firmicutes,4HPP1@91061|Bacilli	91061|Bacilli	G	EamA-like transporter family	-	-	-	-	-	-	-	-	-	-	-	-	EamA
Chromosome	pgaptmp_000830	1356854.N007_17745	1.21e-210	582.0	COG0697@1|root,COG0697@2|Bacteria,1V23Q@1239|Firmicutes,4HG26@91061|Bacilli,278DY@186823|Alicyclobacillaceae	91061|Bacilli	G	EamA-like transporter family	-	-	-	-	-	-	-	-	-	-	-	-	EamA
Chromosome	pgaptmp_003769	1356854.N007_01905	6.08e-193	536.0	COG0697@1|root,COG0697@2|Bacteria,1TRJZ@1239|Firmicutes,4HDJI@91061|Bacilli,278A5@186823|Alicyclobacillaceae	91061|Bacilli	G	EamA-like transporter family	-	-	-	-	-	-	-	-	-	-	-	-	EamA
Chromosome	pgaptmp_002763	1356854.N007_17040	2.3e-199	555.0	COG0697@1|root,COG0697@2|Bacteria,1TR6G@1239|Firmicutes,4HAMD@91061|Bacilli,278BW@186823|Alicyclobacillaceae	91061|Bacilli	G	EamA-like transporter family	ydeD	-	-	-	-	-	-	-	-	-	-	-	EamA
Chromosome	pgaptmp_004052	1356854.N007_02660	1.6e-182	509.0	COG0697@1|root,COG0697@2|Bacteria	2|Bacteria	G	spore germination	-	-	-	ko:K08978	-	-	-	-	ko00000,ko02000	2.A.7.2	-	-	EamA
Chromosome	pgaptmp_002706	1356854.N007_13415	5.47e-76	226.0	COG2329@1|root,COG2329@2|Bacteria,1VAM1@1239|Firmicutes,4HJD7@91061|Bacilli	91061|Bacilli	G	enzyme involved in biosynthesis of extracellular polysaccharides	yqjZ	-	-	-	-	-	-	-	-	-	-	-	ABM
Chromosome	pgaptmp_000007	1356854.N007_06580	5.95e-75	223.0	COG2329@1|root,COG2329@2|Bacteria,1VAM1@1239|Firmicutes,4HJD7@91061|Bacilli	91061|Bacilli	G	enzyme involved in biosynthesis of extracellular polysaccharides	yqjZ	-	-	-	-	-	-	-	-	-	-	-	ABM
Chromosome	pgaptmp_000758	1356854.N007_11560	0.0	1110.0	COG0477@1|root,COG0477@2|Bacteria,1UNMW@1239|Firmicutes,4ISTJ@91061|Bacilli,279WD@186823|Alicyclobacillaceae	91061|Bacilli	E	Sugar (and other) transporter	-	-	-	-	-	-	-	-	-	-	-	-	MFS_1
Chromosome	pgaptmp_003732	1356854.N007_04525	0.0	1014.0	COG0477@1|root,COG2814@2|Bacteria,1TPRN@1239|Firmicutes,4H9VV@91061|Bacilli,277ZG@186823|Alicyclobacillaceae	91061|Bacilli	E	Belongs to the major facilitator superfamily	yhcA5	-	-	-	-	-	-	-	-	-	-	-	MFS_1
Chromosome	pgaptmp_002609	1356854.N007_19815	0.0	967.0	COG0477@1|root,COG2814@2|Bacteria,1TPRN@1239|Firmicutes,4H9VV@91061|Bacilli,277ZG@186823|Alicyclobacillaceae	91061|Bacilli	E	Belongs to the major facilitator superfamily	-	-	-	-	-	-	-	-	-	-	-	-	MFS_1
Chromosome	pgaptmp_002582	1356854.N007_04355	0.0	937.0	COG0477@1|root,COG0477@2|Bacteria,1TSJM@1239|Firmicutes,4HC5F@91061|Bacilli	91061|Bacilli	E	Major facilitator superfamily	-	-	-	-	-	-	-	-	-	-	-	-	MFS_1
Chromosome	pgaptmp_001717	1356854.N007_15140	0.0	916.0	COG0477@1|root,COG2814@2|Bacteria,1TPRN@1239|Firmicutes,4H9VV@91061|Bacilli,277ZG@186823|Alicyclobacillaceae	91061|Bacilli	E	Belongs to the major facilitator superfamily	lmrB	-	-	ko:K18926	-	M00715	-	-	ko00000,ko00002,ko02000	2.A.1.3.30	-	-	MFS_1
Chromosome	pgaptmp_003443	1356854.N007_09855	0.0	932.0	COG0477@1|root,COG2814@2|Bacteria,1TPRN@1239|Firmicutes,4H9VV@91061|Bacilli,277ZG@186823|Alicyclobacillaceae	91061|Bacilli	E	Belongs to the major facilitator superfamily	-	-	-	-	-	-	-	-	-	-	-	-	MFS_1
Chromosome	pgaptmp_001683	1356854.N007_17830	0.0	941.0	COG0477@1|root,COG2814@2|Bacteria,1VP8C@1239|Firmicutes,4HVIS@91061|Bacilli	91061|Bacilli	E	Major facilitator Superfamily	-	-	-	-	-	-	-	-	-	-	-	-	-
Chromosome	pgaptmp_003984	1356854.N007_19145	0.0	905.0	COG0477@1|root,COG2223@1|root,COG0477@2|Bacteria,COG2223@2|Bacteria,1V573@1239|Firmicutes	1239|Firmicutes	E	Organic Anion Transporter Polypeptide (OATP) family	-	-	-	-	-	-	-	-	-	-	-	-	MFS_1
Chromosome	pgaptmp_002881	1356854.N007_15690	2.42e-301	826.0	COG0477@1|root,COG2814@2|Bacteria,1TPRN@1239|Firmicutes,4H9VV@91061|Bacilli,277ZG@186823|Alicyclobacillaceae	91061|Bacilli	E	Belongs to the major facilitator superfamily	-	-	-	-	-	-	-	-	-	-	-	-	MFS_1
Chromosome	pgaptmp_001179	1356854.N007_18900	0.0	894.0	COG0477@1|root,COG0477@2|Bacteria	2|Bacteria	E	Major facilitator Superfamily	-	-	-	-	-	-	-	-	-	-	-	-	MFS_1
Chromosome	pgaptmp_001448	1356854.N007_12805	0.0	897.0	COG0477@1|root,COG0477@2|Bacteria,1UY0B@1239|Firmicutes,4HERK@91061|Bacilli	91061|Bacilli	E	Major facilitator superfamily	-	-	-	ko:K08369	-	-	-	-	ko00000,ko02000	2.A.1	-	-	MFS_1,Sugar_tr
Chromosome	pgaptmp_001398	1356854.N007_12560	0.0	904.0	COG0477@1|root,COG2814@2|Bacteria,1U4EP@1239|Firmicutes,4HAZC@91061|Bacilli	91061|Bacilli	E	Major facilitator superfamily	yvkA	GO:0003674,GO:0005215,GO:0005575,GO:0005623,GO:0005886,GO:0005887,GO:0006810,GO:0008150,GO:0016020,GO:0016021,GO:0022857,GO:0031224,GO:0031226,GO:0044425,GO:0044459,GO:0044464,GO:0051179,GO:0051234,GO:0055085,GO:0071944	-	-	-	-	-	-	-	-	-	-	MFS_1,Sugar_tr
Chromosome	pgaptmp_003556	1356854.N007_07525	0.0	880.0	COG0477@1|root,COG0477@2|Bacteria,1UY0B@1239|Firmicutes,4HERK@91061|Bacilli	91061|Bacilli	E	Major facilitator superfamily	-	-	-	ko:K08369	-	-	-	-	ko00000,ko02000	2.A.1	-	-	MFS_1,Sugar_tr
Chromosome	pgaptmp_003491	1356854.N007_09015	0.0	877.0	COG0477@1|root,COG2814@2|Bacteria,1VUAH@1239|Firmicutes,4HTVT@91061|Bacilli	91061|Bacilli	E	Sugar (and other) transporter	-	-	-	ko:K08369	-	-	-	-	ko00000,ko02000	2.A.1	-	-	Sugar_tr
Chromosome	pgaptmp_001002	1356854.N007_14870	9.62e-300	821.0	COG0477@1|root,COG2814@2|Bacteria,1U4EP@1239|Firmicutes,4HAZC@91061|Bacilli	91061|Bacilli	E	Major facilitator superfamily	yvkA	GO:0003674,GO:0005215,GO:0005575,GO:0005623,GO:0005886,GO:0005887,GO:0006810,GO:0008150,GO:0016020,GO:0016021,GO:0022857,GO:0031224,GO:0031226,GO:0044425,GO:0044459,GO:0044464,GO:0051179,GO:0051234,GO:0055085,GO:0071944	-	-	-	-	-	-	-	-	-	-	MFS_1,Sugar_tr
Chromosome	pgaptmp_001462	1356854.N007_12875	0.0	878.0	COG0477@1|root,COG2814@2|Bacteria,1TQM0@1239|Firmicutes,4HDUQ@91061|Bacilli	91061|Bacilli	E	Uncharacterised MFS-type transporter YbfB	-	-	-	ko:K05548	-	-	-	-	ko00000,ko02000	2.A.1.15	-	-	MFS_1,MFS_4,Sugar_tr
Chromosome	pgaptmp_001323	1356854.N007_02795	4.32e-315	859.0	COG0477@1|root,COG0477@2|Bacteria,1UKU0@1239|Firmicutes,4ITK4@91061|Bacilli	91061|Bacilli	E	Sugar (and other) transporter	-	-	-	ko:K06610	-	-	-	-	ko00000,ko02000	2.A.1.1.27	-	-	MFS_1
Chromosome	pgaptmp_000144	1356854.N007_02095	6.13e-313	853.0	COG0477@1|root,COG0477@2|Bacteria	2|Bacteria	E	Major facilitator Superfamily	-	-	-	-	-	-	-	-	-	-	-	-	MFS_1,Sugar_tr
Chromosome	pgaptmp_003530	1356854.N007_08600	0.0	900.0	COG0477@1|root,COG2814@2|Bacteria,1TQM0@1239|Firmicutes	1239|Firmicutes	E	Major Facilitator	-	-	-	ko:K08369	-	-	-	-	ko00000,ko02000	2.A.1	-	-	MFS_1
Chromosome	pgaptmp_000139	1356854.N007_02070	2.78e-309	843.0	COG0477@1|root,COG0477@2|Bacteria,1TQIJ@1239|Firmicutes,4HEJZ@91061|Bacilli	91061|Bacilli	E	Major Facilitator	kgtP	-	-	ko:K03761	-	-	-	-	ko00000,ko02000	2.A.1.6.2	-	-	Sugar_tr
Chromosome	pgaptmp_000101	1356854.N007_06575	3.68e-313	853.0	COG0477@1|root,COG2814@2|Bacteria,1TRNB@1239|Firmicutes,4HCAI@91061|Bacilli	91061|Bacilli	E	the major facilitator superfamily	yoaB	-	-	-	-	-	-	-	-	-	-	-	MFS_1
Chromosome	pgaptmp_000656	1356854.N007_16645	3.86e-316	860.0	COG0477@1|root,COG2814@2|Bacteria,1TRNB@1239|Firmicutes,4HCAI@91061|Bacilli	91061|Bacilli	E	the major facilitator superfamily	yoaB	-	-	-	-	-	-	-	-	-	-	-	MFS_1
Chromosome	pgaptmp_000690	1356854.N007_10770	6.49e-304	829.0	COG0477@1|root,COG2814@2|Bacteria,1TQM0@1239|Firmicutes,4HATA@91061|Bacilli	91061|Bacilli	E	Major Facilitator	-	-	-	ko:K08196	-	-	-	-	ko00000,ko02000	2.A.1.15	-	-	MFS_1,Sugar_tr
Chromosome	pgaptmp_001611	1356854.N007_00705	3.75e-303	827.0	COG0477@1|root,COG0477@2|Bacteria,1TTC8@1239|Firmicutes,4HAPZ@91061|Bacilli	91061|Bacilli	E	Major facilitator superfamily	yqgE	-	-	ko:K08222	-	-	-	-	ko00000,ko02000	2.A.1.33	-	-	MFS_1
Chromosome	pgaptmp_001333	1356854.N007_02745	3.1e-288	789.0	COG0477@1|root,COG0477@2|Bacteria,1UKW3@1239|Firmicutes,4IV51@91061|Bacilli	91061|Bacilli	E	Transmembrane secretion effector	-	-	-	-	-	-	-	-	-	-	-	-	MFS_3
[truncated: 3,137 more rows]

[truncated: 2 more sheets: Table S7, Table S8]
